# Supplementary material for: 1-(2,4-Dichloro­benz­yl)pyridinium bis­(2-sulfanyl­idene-1,3-dithiole-4,5-dithiol­ato-κ2 S,S′)nickelate(III)
Source: Acta Crystallogr Sect E Struct Rep Online. 2011 Nov 2;67(Pt 12):m1654. doi: 10.1107/S1600536811045004 (PMC3238590; doi:10.1107/S1600536811045004)
Supplement: Supplementary file 1 [file e-67-m1654-sup1.cif]

##############################################################################
#                                                                            #
# This CIF contains the data in a paper accepted for publication in          #
# Acta Crystallographica Section E. It conforms to the requirements of       #
# Notes for Authors for Acta Crystallographica Section E, and has been       #
# peer reviewed under the auspices of the IUCr Commission on Journals.       #
#                                                                            #
# Full details of the Crystallographic Information File format               #
# are given in the paper "The Crystallographic Information File (CIF):       #
# a New Standard Archive File for Crystallography" by S. R. Hall, F. H.      #
# Allen and I. D. Brown [Acta Cryst. (1991), A47, 655-685].                  #
#                                                                            #
# The current version of the core CIF dictionary is obtainable from          #
# ftp://ftp.iucr.org/pub/cif_core.dic.                                       #
#                                                                            #
# Software is freely available for graphical display of the structure(s)     #
# in this CIF. For information consult the CIF software page                 #
# http://www.iucr.org/resources/cif/software.                                #
#                                                                            #
# This file may be used for bona fide research purposes within the           #
# scientific community so long as proper attribution is given to the journal # 
# article from which it was obtained.                                        #
#                                                                            #
##############################################################################
data_I
_audit_creation_method     SHELXL-97
_chemical_name_systematic
;
1-(2,4-Dichlorobenzyl)pyridinium bis(2-sulfanylidene-1,3-dithiole-
4,5-dithiolato-\k^2^<i>S</i>,<i>S</i>')nickelate(III)
;
_chemical_name_common     ?
_chemical_formula_moiety     'C12 H10 Cl2 N +, C6 Ni S10 -'
_chemical_formula_sum     'C18 H10 Cl2 N Ni S10'
_chemical_formula_iupac     '(C12 H10 Cl2 N) [Ni (C3 S5)2]'
_chemical_formula_weight     690.48
_chemical_melting_point     ?
_symmetry_cell_setting     monoclinic
_symmetry_space_group_name_H-M     'P 21/c'
_symmetry_space_group_name_Hall     '-P 2ybc'
loop_
    _symmetry_equiv_pos_as_xyz
    'x, y, z'
    '-x, y+1/2, -z+1/2'
    '-x, -y, -z'
    'x, -y-1/2, z-1/2'
_cell_length_a     14.4614(5)
_cell_length_b     8.2158(3)
_cell_length_c     21.8894(8)
_cell_angle_alpha     90.00
_cell_angle_beta     107.2310(10)
_cell_angle_gamma     90.00
_cell_volume     2484.00(15)
_cell_formula_units_Z     4
_cell_measurement_reflns_used     9920
_cell_measurement_theta_min     2.66
_cell_measurement_theta_max     27.55
_cell_measurement_temperature     293(2)
_exptl_crystal_description     needle
_exptl_crystal_colour     black
_exptl_crystal_size_max     0.26
_exptl_crystal_size_mid     0.12
_exptl_crystal_size_min     0.10
_exptl_crystal_density_diffrn     1.846
_exptl_crystal_density_meas     ?
_exptl_crystal_density_method     'not measured'
_exptl_crystal_F_000     1388
_exptl_absorpt_coefficient_mu     1.848
_exptl_absorpt_correction_type     multi-scan
_exptl_absorpt_process_details     '(SADABS; Bruker, 2000)'
_exptl_absorpt_correction_T_min     0.6450
_exptl_absorpt_correction_T_max     0.8367
_exptl_special_details     ?
_diffrn_ambient_temperature     293(2)
_diffrn_radiation_type     'MoK\a'
_diffrn_radiation_wavelength     0.71073
_diffrn_radiation_source     'sealed tube'
_diffrn_radiation_monochromator     'graphite'
_diffrn_measurement_device_type     'Bruker SMART APEX CCD area-detector'
_diffrn_measurement_method     'phi and omega scans'
_diffrn_detector_area_resol_mean     ?
_diffrn_reflns_number     18903
_diffrn_reflns_av_R_equivalents     0.0846
_diffrn_reflns_av_sigmaI/netI     0.0445
_diffrn_reflns_theta_min     1.95
_diffrn_reflns_theta_max     25.50
_diffrn_reflns_theta_full     25.50
_diffrn_measured_fraction_theta_max     0.999
_diffrn_measured_fraction_theta_full     0.999
_diffrn_reflns_limit_h_min     -14
_diffrn_reflns_limit_h_max     17
_diffrn_reflns_limit_k_min     -9
_diffrn_reflns_limit_k_max     9
_diffrn_reflns_limit_l_min     -26
_diffrn_reflns_limit_l_max     26
_diffrn_standards_number     0
_diffrn_standards_interval_count     .
_diffrn_standards_interval_time     .
_diffrn_standards_decay_%     0
_refine_special_details
;
Refinement of <i>F</i>^2^ against ALL reflections. The weighted <i>R</i>-factor
<i>wR</i> and goodness of fit <i>S</i> are based on <i>F</i>^2^, conventional
<i>R</i>-factors <i>R</i> are based on <i>F</i>, with <i>F</i> set to zero for
negative <i>F</i>^2^. The threshold expression of <i>F</i>^2^ >
\s(<i>F</i>^2^) is used only for calculating <i>R</i>-factors(gt) <i>etc</i>.
and is not relevant to the choice of reflections for refinement.
<i>R</i>-factors based on <i>F</i>^2^ are statistically about twice as large
as those based on <i>F</i>, and <i>R</i>- factors based on ALL data will be
even larger.
;
_reflns_number_total     4615
_reflns_number_gt     3992
_reflns_threshold_expression     I>2sigma(I)
_refine_ls_structure_factor_coef     Fsqd
_refine_ls_matrix_type     full
_refine_ls_R_factor_all     0.0395
_refine_ls_R_factor_gt     0.0335
_refine_ls_wR_factor_gt     0.0883
_refine_ls_wR_factor_ref     0.0924
_refine_ls_goodness_of_fit_ref     1.043
_refine_ls_restrained_S_all     1.043
_refine_ls_number_reflns     4615
_refine_ls_number_parameters     290
_refine_ls_number_restraints     0
_refine_ls_hydrogen_treatment     constr
_refine_ls_weighting_scheme     calc
_refine_ls_weighting_details
         'calc w=1/[\s^2^(Fo^2^)+(0.0486P)^2^+0.8363P] where P=(Fo^2^+2Fc^2^)/3'
_atom_sites_solution_hydrogens     geom
_atom_sites_solution_primary     direct
_atom_sites_solution_secondary     difmap
_refine_ls_shift/su_max     0.000
_refine_ls_shift/su_mean     0.000
_refine_diff_density_max     0.587
_refine_diff_density_min     -0.694
_refine_ls_extinction_method     'SHELXL97 (Sheldrick, 2008)'
_refine_ls_extinction_coef     0.0070(5)
_refine_ls_extinction_expression
                                  'Fc^*^=kFc[1+0.001xFc^2^\l^3^/sin(2\q)]^-1/4^'
loop_
    _atom_type_symbol
    _atom_type_description
    _atom_type_scat_dispersion_real
    _atom_type_scat_dispersion_imag
    _atom_type_scat_source
    'C' 'C' 0.0033 0.0016
                         'International Tables Vol C Tables 4.2.6.8 and 6.1.1.4'
    'H' 'H' 0.0000 0.0000
                         'International Tables Vol C Tables 4.2.6.8 and 6.1.1.4'
    'N' 'N' 0.0061 0.0033
                         'International Tables Vol C Tables 4.2.6.8 and 6.1.1.4'
    'S' 'S' 0.1246 0.1234
                         'International Tables Vol C Tables 4.2.6.8 and 6.1.1.4'
    'Ni' 'Ni' 0.3393 1.1124
                         'International Tables Vol C Tables 4.2.6.8 and 6.1.1.4'
    'Cl' 'Cl' 0.1484 0.1585
                         'International Tables Vol C Tables 4.2.6.8 and 6.1.1.4'
_computing_data_collection     'SMART (Bruker, 2000)'
_computing_cell_refinement     'SAINT (Bruker, 2000)'
_computing_data_reduction     'SAINT (Bruker, 2000)'
_computing_structure_solution     'SHELXS97 (Sheldrick, 2008)'
_computing_structure_refinement     'SHELXL97 (Sheldrick, 2008)'
_computing_molecular_graphics     'SHELXTL (Sheldrick, 2008)'
_computing_publication_material     'SHELXTL (Sheldrick, 2008)'
loop_
    _atom_site_type_symbol
    _atom_site_label
    _atom_site_fract_x
    _atom_site_fract_y
    _atom_site_fract_z
    _atom_site_U_iso_or_equiv
    _atom_site_adp_type
    _atom_site_calc_flag
    _atom_site_refinement_flags
    _atom_site_occupancy
    _atom_site_symmetry_multiplicity
    _atom_site_disorder_assembly
    _atom_site_disorder_group
    Ni Ni1 0.11672(2) 0.16527(4) 0.035816(14) 0.03166(12) Uani d . 1 1 . .
    S S1 0.17227(5) -0.00117(9) 0.11477(3) 0.03781(17) Uani d . 1 1 . .
    S S2 -0.02108(5) 0.18995(9) 0.05446(3) 0.04024(18) Uani d . 1 1 . .
    S S3 -0.10016(4) 0.02836(9) 0.15211(3) 0.03853(18) Uani d . 1 1 . .
    S S4 0.07706(5) -0.14743(9) 0.20813(3) 0.03956(18) Uani d . 1 1 . .
    S S5 -0.07945(6) -0.17259(11) 0.26887(4) 0.0588(2) Uani d . 1 1 . .
    S S6 0.25347(5) 0.13324(9) 0.01601(3) 0.04044(18) Uani d . 1 1 . .
    S S7 0.06384(5) 0.33985(9) -0.04061(3) 0.03918(18) Uani d . 1 1 . .
    S S8 0.15951(5) 0.48291(9) -0.13470(3) 0.04262(19) Uani d . 1 1 . .
    S S9 0.33185(5) 0.28997(9) -0.08385(3) 0.04294(19) Uani d . 1 1 . .
    S S10 0.31807(6) 0.49623(10) -0.19673(4) 0.0494(2) Uani d . 1 1 . .
    C C1 0.07448(18) -0.0249(3) 0.14306(11) 0.0311(5) Uani d . 1 1 . .
    C C2 -0.00959(17) 0.0580(3) 0.11635(11) 0.0319(5) Uani d . 1 1 . .
    C C3 -0.03719(18) -0.1004(3) 0.21241(12) 0.0372(6) Uani d . 1 1 . .
    C C4 0.24237(18) 0.2678(3) -0.04584(11) 0.0337(5) Uani d . 1 1 . .
    C C5 0.16105(18) 0.3563(3) -0.07046(11) 0.0326(5) Uani d . 1 1 . .
    C C6 0.27173(19) 0.4270(3) -0.14143(12) 0.0375(6) Uani d . 1 1 . .
    C C7 0.47163(18) 0.4200(3) 0.30763(12) 0.0369(6) Uani d . 1 1 . .
    C C8 0.5031(2) 0.5037(3) 0.36482(13) 0.0424(7) Uani d . 1 1 . .
    H H8 0.5673 0.4975 0.3900 0.051 Uiso calc R 1 1 . .
    C C9 0.4369(2) 0.5968(4) 0.38364(13) 0.0427(6) Uani d . 1 1 . .
    C C10 0.3420(2) 0.6087(4) 0.34687(14) 0.0459(7) Uani d . 1 1 . .
    H H10 0.2983 0.6730 0.3599 0.055 Uiso calc R 1 1 . .
    C C11 0.3131(2) 0.5234(4) 0.29039(14) 0.0452(7) Uani d . 1 1 . .
    H H11 0.2489 0.5314 0.2653 0.054 Uiso calc R 1 1 . .
    C C12 0.37567(19) 0.4262(3) 0.26942(12) 0.0378(6) Uani d . 1 1 . .
    C C13 0.3383(2) 0.3300(3) 0.20858(13) 0.0446(7) Uani d . 1 1 . .
    H H13A 0.3840 0.2442 0.2077 0.054 Uiso calc R 1 1 . .
    H H13B 0.2773 0.2793 0.2076 0.054 Uiso calc R 1 1 . .
    C C14 0.3970(2) 0.4626(4) 0.12692(14) 0.0505(7) Uani d . 1 1 . .
    H H14 0.4570 0.4154 0.1461 0.061 Uiso calc R 1 1 . .
    C C15 0.3849(3) 0.5594(5) 0.07450(15) 0.0648(9) Uani d . 1 1 . .
    H H15 0.4362 0.5777 0.0579 0.078 Uiso calc R 1 1 . .
    C C16 0.2968(4) 0.6292(5) 0.04666(16) 0.0733(11) Uani d . 1 1 . .
    H H16 0.2878 0.6969 0.0113 0.088 Uiso calc R 1 1 . .
    C C17 0.2219(3) 0.5989(4) 0.07112(16) 0.0687(11) Uani d . 1 1 . .
    H H17 0.1614 0.6451 0.0522 0.082 Uiso calc R 1 1 . .
    C C18 0.2361(2) 0.5005(4) 0.12343(15) 0.0533(8) Uani d . 1 1 . .
    H H18 0.1851 0.4790 0.1400 0.064 Uiso calc R 1 1 . .
    Cl Cl1 0.55699(6) 0.30754(10) 0.28410(4) 0.0559(2) Uani d . 1 1 . .
    Cl Cl2 0.47396(7) 0.70086(12) 0.45557(4) 0.0695(3) Uani d . 1 1 . .
    N N1 0.32373(16) 0.4347(3) 0.15097(10) 0.0396(5) Uani d . 1 1 . .
loop_
    _atom_site_aniso_label
    _atom_site_aniso_U_11
    _atom_site_aniso_U_22
    _atom_site_aniso_U_33
    _atom_site_aniso_U_12
    _atom_site_aniso_U_13
    _atom_site_aniso_U_23
    Ni1 0.02757(19) 0.0410(2) 0.02521(18) 0.00030(13) 0.00600(13) 0.00174(13)
    S1 0.0295(3) 0.0497(4) 0.0341(3) 0.0068(3) 0.0091(3) 0.0074(3)
    S2 0.0306(3) 0.0546(4) 0.0353(3) 0.0089(3) 0.0092(3) 0.0151(3)
    S3 0.0270(3) 0.0512(4) 0.0370(4) 0.0023(3) 0.0087(3) 0.0107(3)
    S4 0.0352(4) 0.0480(4) 0.0353(3) 0.0090(3) 0.0100(3) 0.0125(3)
    S5 0.0494(5) 0.0755(6) 0.0598(5) 0.0147(4) 0.0289(4) 0.0336(4)
    S6 0.0314(3) 0.0527(4) 0.0376(4) 0.0076(3) 0.0108(3) 0.0118(3)
    S7 0.0300(3) 0.0521(4) 0.0365(3) 0.0072(3) 0.0114(3) 0.0102(3)
    S8 0.0403(4) 0.0524(4) 0.0373(4) 0.0070(3) 0.0149(3) 0.0117(3)
    S9 0.0341(4) 0.0571(5) 0.0409(4) 0.0063(3) 0.0161(3) 0.0082(3)
    S10 0.0524(5) 0.0580(5) 0.0453(4) -0.0010(3) 0.0263(4) 0.0070(3)
    C1 0.0312(13) 0.0358(13) 0.0250(11) 0.0017(10) 0.0060(10) 0.0011(10)
    C2 0.0317(13) 0.0371(14) 0.0259(11) -0.0016(10) 0.0072(10) -0.0007(10)
    C3 0.0309(13) 0.0436(15) 0.0351(13) -0.0004(11) 0.0067(11) 0.0040(12)
    C4 0.0310(13) 0.0433(14) 0.0272(12) -0.0017(11) 0.0094(10) -0.0028(11)
    C5 0.0334(13) 0.0395(14) 0.0255(12) -0.0016(11) 0.0097(10) 0.0009(10)
    C6 0.0367(14) 0.0404(15) 0.0346(13) -0.0036(11) 0.0093(11) -0.0030(11)
    C7 0.0343(14) 0.0400(15) 0.0369(13) -0.0001(11) 0.0116(11) 0.0064(11)
    C8 0.0355(15) 0.0531(18) 0.0359(14) -0.0070(12) 0.0065(12) 0.0017(12)
    C9 0.0455(16) 0.0477(16) 0.0350(14) -0.0146(13) 0.0120(12) -0.0065(12)
    C10 0.0398(16) 0.0488(17) 0.0505(17) -0.0050(13) 0.0156(13) -0.0090(14)
    C11 0.0291(14) 0.0540(18) 0.0481(16) -0.0027(12) 0.0045(12) -0.0045(13)
    C12 0.0397(15) 0.0354(14) 0.0362(14) -0.0080(11) 0.0080(11) 0.0014(11)
    C13 0.0484(17) 0.0397(15) 0.0416(15) -0.0063(12) 0.0070(13) -0.0025(12)
    C14 0.0462(17) 0.067(2) 0.0377(15) 0.0049(15) 0.0109(13) -0.0032(14)
    C15 0.078(3) 0.076(2) 0.0428(17) -0.004(2) 0.0214(17) 0.0046(17)
    C16 0.115(3) 0.057(2) 0.0365(17) 0.000(2) 0.006(2) 0.0055(15)
    C17 0.070(2) 0.059(2) 0.053(2) 0.0159(18) -0.0184(18) -0.0065(17)
    C18 0.0400(17) 0.0571(19) 0.0533(18) 0.0019(14) -0.0008(14) -0.0100(15)
    Cl1 0.0503(4) 0.0688(5) 0.0517(4) 0.0169(4) 0.0200(4) 0.0074(4)
    Cl2 0.0677(6) 0.0911(7) 0.0480(5) -0.0198(5) 0.0144(4) -0.0287(4)
    N1 0.0406(13) 0.0401(13) 0.0336(11) -0.0008(10) 0.0037(10) -0.0076(10)
_geom_special_details
;
All e.s.d.'s (except the e.s.d. in the dihedral angle between two l.s. planes)
are estimated using the full covariance matrix. The cell e.s.d.'s are taken
into account individually in the estimation of e.s.d.'s in distances, angles
and torsion angles; correlations between e.s.d.'s in cell parameters are only
used when they are defined by crystal symmetry. An approximate (isotropic)
treatment of cell e.s.d.'s is used for estimating e.s.d.'s involving l.s.
planes.
;
loop_
    _geom_bond_atom_site_label_1
    _geom_bond_atom_site_label_2
    _geom_bond_site_symmetry_2
    _geom_bond_distance
    _geom_bond_publ_flag
    Ni1 S2 . 2.1589(7) ?
    Ni1 S6 . 2.1624(7) ?
    Ni1 S1 . 2.1633(7) ?
    Ni1 S7 . 2.1640(7) ?
    S1 C1 . 1.715(2) ?
    S2 C2 . 1.704(2) ?
    S3 C3 . 1.726(3) ?
    S3 C2 . 1.731(2) ?
    S4 C3 . 1.726(3) ?
    S4 C1 . 1.736(2) ?
    S5 C3 . 1.643(3) ?
    S6 C4 . 1.718(3) ?
    S7 C5 . 1.722(2) ?
    S8 C6 . 1.734(3) ?
    S8 C5 . 1.744(2) ?
    S9 C6 . 1.721(3) ?
    S9 C4 . 1.743(2) ?
    S10 C6 . 1.649(3) ?
    C1 C2 . 1.365(3) ?
    C4 C5 . 1.352(4) ?
    C7 C8 . 1.382(4) ?
    C7 C12 . 1.393(4) ?
    C7 Cl1 . 1.738(3) ?
    C8 C9 . 1.381(4) ?
    C8 H8 . 0.9300 ?
    C9 C10 . 1.374(4) ?
    C9 Cl2 . 1.732(3) ?
    C10 C11 . 1.374(4) ?
    C10 H10 . 0.9300 ?
    C11 C12 . 1.384(4) ?
    C11 H11 . 0.9300 ?
    C12 C13 . 1.505(4) ?
    C13 N1 . 1.489(3) ?
    C13 H13A . 0.9700 ?
    C13 H13B . 0.9700 ?
    C14 N1 . 1.335(4) ?
    C14 C15 . 1.364(4) ?
    C14 H14 . 0.9300 ?
    C15 C16 . 1.365(5) ?
    C15 H15 . 0.9300 ?
    C16 C17 . 1.365(6) ?
    C16 H16 . 0.9300 ?
    C17 C18 . 1.367(5) ?
    C17 H17 . 0.9300 ?
    C18 N1 . 1.345(4) ?
    C18 H18 . 0.9300 ?
loop_
    _geom_angle_atom_site_label_1
    _geom_angle_atom_site_label_2
    _geom_angle_atom_site_label_3
    _geom_angle_site_symmetry_1
    _geom_angle_site_symmetry_3
    _geom_angle
    _geom_angle_publ_flag
    S2 Ni1 S6 . . 178.26(3) ?
    S2 Ni1 S1 . . 93.06(3) ?
    S6 Ni1 S1 . . 86.45(3) ?
    S2 Ni1 S7 . . 87.10(3) ?
    S6 Ni1 S7 . . 93.46(3) ?
    S1 Ni1 S7 . . 177.67(3) ?
    C1 S1 Ni1 . . 102.09(8) ?
    C2 S2 Ni1 . . 102.27(9) ?
    C3 S3 C2 . . 97.68(12) ?
    C3 S4 C1 . . 97.25(12) ?
    C4 S6 Ni1 . . 101.67(9) ?
    C5 S7 Ni1 . . 101.78(9) ?
    C6 S8 C5 . . 96.99(12) ?
    C6 S9 C4 . . 97.61(12) ?
    C2 C1 S1 . . 120.93(19) ?
    C2 C1 S4 . . 116.16(19) ?
    S1 C1 S4 . . 122.87(14) ?
    C1 C2 S2 . . 121.51(19) ?
    C1 C2 S3 . . 115.69(19) ?
    S2 C2 S3 . . 122.71(15) ?
    S5 C3 S3 . . 124.54(16) ?
    S5 C3 S4 . . 122.34(16) ?
    S3 C3 S4 . . 113.12(14) ?
    C5 C4 S6 . . 121.83(19) ?
    C5 C4 S9 . . 115.77(19) ?
    S6 C4 S9 . . 122.29(15) ?
    C4 C5 S7 . . 121.21(19) ?
    C4 C5 S8 . . 116.37(19) ?
    S7 C5 S8 . . 122.40(15) ?
    S10 C6 S9 . . 122.42(16) ?
    S10 C6 S8 . . 124.40(16) ?
    S9 C6 S8 . . 113.18(15) ?
    C8 C7 C12 . . 121.9(3) ?
    C8 C7 Cl1 . . 117.4(2) ?
    C12 C7 Cl1 . . 120.7(2) ?
    C9 C8 C7 . . 118.3(3) ?
    C9 C8 H8 . . 120.8 ?
    C7 C8 H8 . . 120.8 ?
    C10 C9 C8 . . 121.7(3) ?
    C10 C9 Cl2 . . 118.9(2) ?
    C8 C9 Cl2 . . 119.3(2) ?
    C9 C10 C11 . . 118.4(3) ?
    C9 C10 H10 . . 120.8 ?
    C11 C10 H10 . . 120.8 ?
    C10 C11 C12 . . 122.6(3) ?
    C10 C11 H11 . . 118.7 ?
    C12 C11 H11 . . 118.7 ?
    C11 C12 C7 . . 117.1(2) ?
    C11 C12 C13 . . 119.9(2) ?
    C7 C12 C13 . . 123.0(3) ?
    N1 C13 C12 . . 111.7(2) ?
    N1 C13 H13A . . 109.3 ?
    C12 C13 H13A . . 109.3 ?
    N1 C13 H13B . . 109.3 ?
    C12 C13 H13B . . 109.3 ?
    H13A C13 H13B . . 107.9 ?
    N1 C14 C15 . . 120.8(3) ?
    N1 C14 H14 . . 119.6 ?
    C15 C14 H14 . . 119.6 ?
    C14 C15 C16 . . 119.4(3) ?
    C14 C15 H15 . . 120.3 ?
    C16 C15 H15 . . 120.3 ?
    C15 C16 C17 . . 119.5(3) ?
    C15 C16 H16 . . 120.3 ?
    C17 C16 H16 . . 120.3 ?
    C16 C17 C18 . . 119.8(3) ?
    C16 C17 H17 . . 120.1 ?
    C18 C17 H17 . . 120.1 ?
    N1 C18 C17 . . 120.0(3) ?
    N1 C18 H18 . . 120.0 ?
    C17 C18 H18 . . 120.0 ?
    C14 N1 C18 . . 120.5(3) ?
    C14 N1 C13 . . 120.2(2) ?
    C18 N1 C13 . . 119.3(3) ?
loop_
    _geom_torsion_atom_site_label_1
    _geom_torsion_atom_site_label_2
    _geom_torsion_atom_site_label_3
    _geom_torsion_atom_site_label_4
    _geom_torsion_site_symmetry_1
    _geom_torsion_site_symmetry_2
    _geom_torsion_site_symmetry_3
    _geom_torsion_site_symmetry_4
    _geom_torsion
    _geom_torsion_publ_flag
    C12 C7 C8 C9 . . . . -0.5(4) ?
    Cl1 C7 C8 C9 . . . . 178.5(2) ?
    C7 C8 C9 C10 . . . . -0.6(4) ?
    C7 C8 C9 Cl2 . . . . 179.2(2) ?
    C8 C9 C10 C11 . . . . 0.8(4) ?
    Cl2 C9 C10 C11 . . . . -179.0(2) ?
    C9 C10 C11 C12 . . . . 0.2(4) ?
    C10 C11 C12 C7 . . . . -1.3(4) ?
    C10 C11 C12 C13 . . . . 177.2(3) ?
    C8 C7 C12 C11 . . . . 1.5(4) ?
    Cl1 C7 C12 C11 . . . . -177.6(2) ?
    C8 C7 C12 C13 . . . . -176.9(3) ?
    Cl1 C7 C12 C13 . . . . 4.0(4) ?
    C11 C12 C13 N1 . . . . 77.2(3) ?
    C7 C12 C13 N1 . . . . -104.5(3) ?
    N1 C14 C15 C16 . . . . 0.4(5) ?
    C14 C15 C16 C17 . . . . -1.0(5) ?
    C15 C16 C17 C18 . . . . 0.6(5) ?
    C16 C17 C18 N1 . . . . 0.5(5) ?
    C15 C14 N1 C18 . . . . 0.7(4) ?
    C15 C14 N1 C13 . . . . -179.4(3) ?
    C17 C18 N1 C14 . . . . -1.1(4) ?
    C17 C18 N1 C13 . . . . 179.0(3) ?
    C12 C13 N1 C14 . . . . 86.7(3) ?
    C12 C13 N1 C18 . . . . -93.4(3) ?
data_global
_journal_date_recd_electronic     2011-10-07
_journal_date_accepted     2011-10-27
_journal_name_full     'Acta Crystallographica, Section E'
_journal_year     2011
_journal_volume     67
_journal_issue     12
_journal_page_first     m1654
_journal_page_last     m1654
_journal_paper_category     QM
_journal_coeditor_code     GK2414
_publ_contact_author_name     'Guang-Xiang Liu'
_publ_contact_author_address
;
Department of Chemistry, Nanjing Xiaozhuang University
Nanjing 211171, People's Republic of China
;
_publ_contact_author_email     njuliugx@gmail.com
_publ_contact_author_fax     '86-25-86178260'
_publ_contact_author_phone     '86-25-86178260'
_publ_section_title
;\
1-(2,4-Dichlorobenzyl)pyridinium
bis(2-sulfanylidene-1,3-dithiole-4,5-dithiolato-\k^2^<i>S</i>,<i>S</i>')\
nickelate(III)
;
loop_
    _publ_author_name
    _publ_author_footnote
    _publ_author_address
    'Liu, Guang-Xiang' .
;
Department of Chemistry, Nanjing Xiaozhuang University
Nanjing 211171, People's Republic of China
;
