# Supplementary material for: 1-(2,4-Dichloro­benz­yl)pyridinium bis­(2-sulfanyl­idene-1,3-dithiole-4,5-dithiol­ato-κ2 S,S′)nickelate(III)
Source: Acta Crystallogr Sect E Struct Rep Online. 2011 Nov 2;67(Pt 12):m1654. doi: 10.1107/S1600536811045004 (PMC3238590; doi:10.1107/S1600536811045004)
Supplement: Supplementary file 2 [file e-67-m1654-Isup2.hkl]

# 
# h,k,l, Fc-squared, Fo-squared, sigma(Fo-squared) and status flag 
# 
data_I
_shelx_title ' ao in P2(1)/c' 
_shelx_refln_list_code          4 
_shelx_F_calc_maximum      387.29 
_exptl_crystal_F_000      1388.00 
_reflns_d_resolution_high  0.8256 
 
loop_ 
 _symmetry_equiv_pos_as_xyz 
 'x, y, z' 
 '-x, y+1/2, -z+1/2' 
 '-x, -y, -z' 
 'x, -y-1/2, z-1/2' 
 
_cell_length_a    14.4614 
_cell_length_b     8.2158 
_cell_length_c    21.8894 
_cell_angle_alpha  90.000 
_cell_angle_beta  107.231 
_cell_angle_gamma  90.000 
 
_shelx_F_squared_multiplier     1.000 
 
loop_ 
 _refln_index_h 
 _refln_index_k 
 _refln_index_l 
 _refln_F_squared_calc 
 _refln_F_squared_meas 
 _refln_F_squared_sigma 
 _refln_observed_status 
   2   0   0     4247.69     4613.33     44.92 o 
   3   0   0      203.16      295.95     13.07 o 
   4   0   0     5905.93     6552.37    342.67 o 
   5   0   0    45356.66    49621.45    820.45 o 
   6   0   0       69.87       91.84      7.97 o 
   7   0   0      697.44      808.85     15.60 o 
   8   0   0     1509.40     1723.54     81.75 o 
   9   0   0     3594.85     4003.24    202.42 o 
  10   0   0      619.02      666.89     43.38 o 
  11   0   0      674.19      753.98     50.58 o 
  12   0   0     7542.10     7780.75    921.78 o 
  13   0   0      543.44      526.17     67.89 o 
  14   0   0     3281.41     3090.14    442.58 o 
  15   0   0        6.00       -5.99     14.75 o 
  16   0   0      358.69      330.84     35.01 o 
   1   1   0    28685.46    26715.91   1526.16 o 
   2   1   0    14247.21    14927.00    492.03 o 
   3   1   0      652.53      701.45     29.83 o 
   4   1   0    20922.93    22021.98    580.82 o 
   5   1   0    11608.94    12928.37    181.44 o 
   6   1   0       77.51       77.03      5.87 o 
   7   1   0    10760.04    11505.05    231.58 o 
   8   1   0      763.48      774.41     27.84 o 
   9   1   0       18.17       45.33      7.75 o 
  10   1   0      415.25      410.40     22.10 o 
  11   1   0     1406.08     1443.54    102.69 o 
  12   1   0      444.65      431.00     20.20 o 
  13   1   0       72.05       61.37     10.95 o 
  14   1   0     3594.84     3601.07    348.63 o 
  15   1   0     2305.20     2283.35    235.61 o 
  16   1   0      190.81      143.33     21.70 o 
   0   2   0     4577.81     4634.57    501.68 o 
   1   2   0        1.00       21.99      7.30 o 
   2   2   0    20148.33    18416.07    886.57 o 
   3   2   0     1669.47     1678.43     61.07 o 
   4   2   0     3333.26     3479.30     80.69 o 
   5   2   0     1615.68     1695.75     31.59 o 
   6   2   0     5175.48     5565.28    190.56 o 
   7   2   0      412.25      408.16     14.79 o 
   8   2   0      502.93      503.71     15.10 o 
   9   2   0     4838.05     5144.31    185.98 o 
  10   2   0     1421.42     1510.55     81.17 o 
  11   2   0       11.07       27.32      9.99 o 
  12   2   0     1516.01     1573.94    136.91 o 
  13   2   0      746.12      725.61     60.15 o 
  14   2   0      366.57      321.16     20.71 o 
  15   2   0     2027.95     1898.74    149.81 o 
  16   2   0      152.56      150.89     27.72 o 
   1   3   0       95.50       95.23      6.90 o 
   2   3   0      215.00      211.26      9.12 o 
   3   3   0       11.62       16.68      2.79 o 
   4   3   0     3554.01     3668.28    124.55 o 
   5   3   0     2309.42     2100.38     47.76 o 
   6   3   0      348.86      376.01      9.58 o 
   7   3   0     1167.06     1223.43     55.11 o 
   8   3   0     2147.56     2198.64     97.23 o 
   9   3   0     3607.68     3689.70    128.44 o 
  10   3   0      588.71      615.37     34.80 o 
  11   3   0      214.40      198.75     13.92 o 
  12   3   0       36.74       32.22     11.12 o 
  13   3   0       18.39       22.06     11.47 o 
  14   3   0        4.18        1.06     11.33 o 
  15   3   0       95.31       76.66     19.40 o 
   0   4   0      147.43      119.92      9.92 o 
   1   4   0     3507.50     3309.96    151.61 o 
   2   4   0     1818.00     1660.42     82.38 o 
   3   4   0      980.47      956.81     52.90 o 
   4   4   0      113.00      104.12      6.51 o 
   5   4   0      746.33      710.03     25.22 o 
   6   4   0    14050.81    13530.11    473.79 o 
   7   4   0      856.54      789.04     32.04 o 
   8   4   0     1198.32     1184.32     38.44 o 
   9   4   0       10.54        4.57      7.13 o 
  10   4   0      493.94      507.26     22.90 o 
  11   4   0        0.21       18.02     15.41 o 
  12   4   0      659.99      682.59     28.84 o 
  13   4   0      563.07      475.93     33.36 o 
  14   4   0      861.73      816.11     34.91 o 
  15   4   0      826.23      718.22     40.95 o 
   1   5   0     1234.82     1124.59     45.34 o 
   2   5   0     8789.78     8472.29    340.80 o 
   3   5   0     2898.83     2856.79    146.12 o 
   4   5   0      942.85      968.32     22.20 o 
   5   5   0      111.56       92.79      7.59 o 
   6   5   0     1192.69     1192.01     55.50 o 
   7   5   0     3691.91     3733.24    118.64 o 
   8   5   0      902.81      929.01     44.45 o 
   9   5   0       67.20       58.31     10.47 o 
  10   5   0       21.40       12.74      9.33 o 
  11   5   0      187.38      180.79     16.04 o 
  12   5   0      299.02      314.23     20.35 o 
  13   5   0        1.97       -2.31     12.00 o 
  14   5   0      269.35      273.36     23.72 o 
   0   6   0    27173.92    24744.71    734.82 o 
   1   6   0    10108.48     9369.97    288.51 o 
   2   6   0      401.92      373.57     20.34 o 
   3   6   0     1825.43     1738.87     70.59 o 
   4   6   0     3945.92     3842.52    147.34 o 
   5   6   0     4549.87     4681.29    156.67 o 
   6   6   0       67.70       64.89     11.56 o 
   7   6   0       24.53       28.13      9.98 o 
   8   6   0      567.48      518.70     24.14 o 
   9   6   0       26.25        3.22      8.86 o 
  10   6   0       42.87       42.99     11.69 o 
  11   6   0        2.75       -9.04      8.92 o 
  12   6   0      735.94      658.66     28.39 o 
  13   6   0       13.05       13.51     11.85 o 
   1   7   0      507.96      530.60     24.13 o 
   2   7   0      505.81      498.65     23.27 o 
   3   7   0      214.35      226.71     15.00 o 
   4   7   0       64.48       54.18     10.02 o 
   5   7   0     2232.77     2143.78     87.09 o 
   6   7   0      183.08      198.20     18.04 o 
   7   7   0      139.50      129.42     18.51 o 
   8   7   0      107.87      109.00     16.31 o 
   9   7   0       80.95       78.45     13.53 o 
  10   7   0        8.11       -0.50     10.07 o 
  11   7   0       72.86       63.72     13.94 o 
   0   8   0        8.35       -9.48     10.63 o 
   1   8   0       12.96       -0.14     13.16 o 
   2   8   0     2514.20     2756.94    226.73 o 
   3   8   0      457.51      458.48     44.95 o 
   4   8   0        8.81       13.37     13.40 o 
   5   8   0        0.52        2.60      9.47 o 
   6   8   0        6.21        8.81     11.09 o 
   7   8   0       12.75       13.76     12.08 o 
   8   8   0      164.57      193.50     20.64 o 
   9   8   0      593.88      654.22     29.35 o 
   1   9   0        2.40       -7.90     13.17 o 
   2   9   0        3.90       -3.79     10.24 o 
   3   9   0      166.98      222.06     25.66 o 
   4   9   0      839.57      926.84    120.00 o 
   5   9   0       94.64      113.32     22.09 o 
   6   9   0        1.76       -1.19     15.13 o 
   7   9   0       98.64      107.18     23.41 o 
 -16   1   1      177.67      150.77     16.44 o 
 -15   1   1      636.20      621.17     54.56 o 
 -14   1   1      871.77      833.73     86.61 o 
 -13   1   1     2130.67     2140.86    120.49 o 
 -12   1   1      316.95      311.80     19.35 o 
 -11   1   1      295.64      254.61     14.40 o 
 -10   1   1        7.41       12.05      5.35 o 
  -9   1   1      506.47      513.65     13.79 o 
  -8   1   1    13819.78    15037.64    329.87 o 
  -7   1   1     6066.28     6541.73    115.68 o 
  -6   1   1     3527.03     3930.91     73.09 o 
  -5   1   1     9193.97    10116.55    190.17 o 
  -4   1   1      564.79      640.20     12.91 o 
  -3   1   1    15970.03    16921.76    474.18 o 
  -2   1   1    42416.19    41920.65   1340.20 o 
  -1   1   1     8552.16     8630.86    426.93 o 
   0   1   1     5688.34     5699.04    438.46 o 
   1   1   1     2369.16     2285.52    159.38 o 
   2   1   1      608.67      708.99     19.11 o 
   3   1   1     1384.41     1474.37     26.35 o 
   4   1   1     3823.34     4057.94     90.71 o 
   5   1   1        2.80       14.43      2.52 o 
   6   1   1      131.26      201.68      7.61 o 
   7   1   1     1642.45     1697.25     47.62 o 
   8   1   1      214.98      205.27      7.93 o 
   9   1   1     3980.02     4339.35    183.52 o 
  10   1   1     3309.75     3481.85    161.29 o 
  11   1   1     9277.65     9189.63    648.32 o 
  12   1   1      307.26      312.16     25.76 o 
  13   1   1     1185.57     1137.86     90.39 o 
  14   1   1     1117.57     1114.42    114.19 o 
  15   1   1      238.04      199.26     33.12 o 
  16   1   1       65.22       64.13     23.08 o 
 -16   2   1      455.08      400.95     31.31 o 
 -15   2   1     1678.20     1737.87    150.16 o 
 -14   2   1       16.42        6.11     11.29 o 
 -13   2   1      717.14      669.25     36.14 o 
 -12   2   1     1460.65     1448.60     61.81 o 
 -11   2   1     4043.80     4056.77    238.12 o 
 -10   2   1      788.14      757.57     22.94 o 
  -9   2   1      200.81      219.31     11.42 o 
  -8   2   1     4162.42     4492.41    130.78 o 
  -7   2   1    36896.80    39424.33    913.93 o 
  -6   2   1    16804.74    17395.61    405.17 o 
  -5   2   1     2909.32     3016.25     72.53 o 
  -4   2   1     4293.87     4476.46     98.06 o 
  -3   2   1     6420.55     6677.40    244.19 o 
  -2   2   1    17882.08    16901.57    728.21 o 
  -1   2   1      445.03      403.84     24.73 o 
   0   2   1     1331.55     1346.46     83.98 o 
   1   2   1      534.74      533.48     23.75 o 
   2   2   1     2153.74     2022.10    138.51 o 
   3   2   1     9403.42     9898.34    380.35 o 
   4   2   1      656.03      667.30     15.82 o 
   5   2   1      365.25      377.89     15.23 o 
   6   2   1       77.37       67.02      4.56 o 
   7   2   1     6777.95     6959.74    238.51 o 
   8   2   1     2604.87     2888.68     55.95 o 
   9   2   1     2380.96     2601.40     87.32 o 
  10   2   1     1970.80     2203.87     95.48 o 
  11   2   1      568.12      574.31     25.05 o 
  12   2   1      240.58      226.92     26.94 o 
  13   2   1     1087.76     1154.78     98.14 o 
  14   2   1     1588.85     1661.53    227.92 o 
  15   2   1     2428.94     2064.63     62.55 o 
  16   2   1      700.29      555.00     36.13 o 
 -16   3   1       77.86       87.86     19.17 o 
 -15   3   1      314.95      277.64     22.71 o 
 -14   3   1     1329.76     1241.02    106.69 o 
 -13   3   1     2539.06     2507.01    171.81 o 
 -12   3   1      354.17      322.59     28.92 o 
 -11   3   1        4.79        2.82      7.00 o 
 -10   3   1     1056.19     1059.86     58.60 o 
  -9   3   1     2551.26     2585.92     83.66 o 
  -8   3   1     3816.11     3873.82    133.67 o 
  -7   3   1       10.91       26.14     11.66 o 
  -6   3   1     1968.74     2122.71     58.34 o 
  -5   3   1     1732.76     2034.87     51.23 o 
  -4   3   1       58.61       85.97      4.79 o 
  -3   3   1      379.65      384.52     15.83 o 
  -2   3   1      113.80       98.31      7.16 o 
  -1   3   1      298.84      300.33     17.72 o 
   0   3   1     8189.12     7432.59    388.17 o 
   1   3   1      213.39      199.47      8.58 o 
   2   3   1      703.52      691.71     32.74 o 
   3   3   1     9697.51     9221.77    396.37 o 
   4   3   1      141.36      198.05     14.59 o 
   5   3   1     5967.90     5615.19    170.19 o 
   6   3   1       49.71      106.21     24.62 o 
   7   3   1    21927.04    21715.09    909.15 o 
   8   3   1    23229.96    23488.91   1173.39 o 
   9   3   1     4039.01     4184.52    170.32 o 
  10   3   1      192.56      232.70     30.36 o 
  11   3   1      509.19      532.24     28.34 o 
  12   3   1     2810.86     2754.21    214.58 o 
  13   3   1       21.49       12.25     11.79 o 
  14   3   1      474.01      403.79     31.82 o 
  15   3   1      119.10       79.63     19.89 o 
 -15   4   1     1035.87     1036.15     91.04 o 
 -14   4   1      175.24      184.23     20.04 o 
 -13   4   1       57.78       35.53     13.57 o 
 -12   4   1     2427.48     2342.38     99.16 o 
 -11   4   1     3530.88     3577.83    182.78 o 
 -10   4   1      415.41      424.09     18.92 o 
  -9   4   1        0.13       -5.39      6.33 o 
  -8   4   1     1250.44     1150.14     43.26 o 
  -7   4   1     8306.18     7734.30    337.50 o 
  -6   4   1    17879.64    17302.37    488.50 o 
  -5   4   1     7213.02     7115.63    191.43 o 
  -4   4   1      589.21      542.11     19.97 o 
  -3   4   1      506.53      471.55     22.08 o 
  -2   4   1     6453.86     5750.89    280.23 o 
  -1   4   1     1577.13     1556.12     80.22 o 
   0   4   1     2125.24     1914.86     89.62 o 
   1   4   1        6.20       15.06      4.77 o 
   2   4   1     2577.25     2440.05    118.68 o 
   3   4   1      475.73      478.85     27.20 o 
   4   4   1       15.74       26.00      4.49 o 
   5   4   1     1814.59     1897.08     41.30 o 
   6   4   1      457.44      419.12     13.83 o 
   7   4   1     8817.66     8747.43    344.12 o 
   8   4   1     1409.89     1355.85     48.87 o 
   9   4   1      498.94      461.94     19.64 o 
  10   4   1      382.98      396.64     19.05 o 
  11   4   1      130.35      158.19     14.16 o 
  12   4   1       31.53       37.17     10.84 o 
  13   4   1      416.80      451.05     26.64 o 
  14   4   1      755.51      601.59     36.94 o 
  15   4   1      169.82      131.45     25.92 o 
 -14   5   1       36.29       41.70     14.66 o 
 -13   5   1      270.62      272.34     32.78 o 
 -12   5   1     1126.68     1067.82     52.86 o 
 -11   5   1       17.01       28.88     10.30 o 
 -10   5   1     2569.43     2538.25     68.08 o 
  -9   5   1       67.89       66.86     10.74 o 
  -8   5   1     1498.49     1477.34     54.42 o 
  -7   5   1     8117.10     8026.93    394.60 o 
  -6   5   1       13.93       18.53      7.26 o 
  -5   5   1     1533.23     1599.40     55.33 o 
  -4   5   1      902.94      857.14     34.09 o 
  -3   5   1     1510.20     1384.00     51.17 o 
  -2   5   1      555.27      457.92     24.96 o 
  -1   5   1     7883.33     7341.41    270.00 o 
   0   5   1     1461.67     1347.74     44.40 o 
   1   5   1      516.90      456.65     23.21 o 
   2   5   1     8580.54     7909.52    300.36 o 
   3   5   1     3928.72     3813.66    156.07 o 
   4   5   1     1246.59     1234.82     38.77 o 
   5   5   1      364.97      362.84     12.63 o 
   6   5   1      449.13      473.02     16.87 o 
   7   5   1     2366.61     2445.73     62.07 o 
   8   5   1       93.58       94.32     13.05 o 
   9   5   1        1.24       -0.61      8.08 o 
  10   5   1     1038.59      993.74     29.49 o 
  11   5   1     2466.02     2408.37    124.47 o 
  12   5   1      212.41      216.14     17.75 o 
  13   5   1       44.20       35.22     14.47 o 
  14   5   1       33.62       19.02     17.22 o 
 -13   6   1     1130.75     1109.06     37.99 o 
 -12   6   1      424.52      416.35     23.90 o 
 -11   6   1        0.01       -3.70      9.64 o 
 -10   6   1     1084.18     1024.97     36.36 o 
  -9   6   1      942.99      845.01     28.18 o 
  -8   6   1        0.90       -6.60      7.59 o 
  -7   6   1        0.04        2.82      8.43 o 
  -6   6   1       28.66       30.75      9.59 o 
  -5   6   1        1.09       -4.88      6.36 o 
  -4   6   1       90.15       68.70     13.54 o 
  -3   6   1        6.02       10.53      5.30 o 
  -2   6   1        7.36       -3.65      6.46 o 
  -1   6   1     9452.28     8961.33    284.71 o 
   0   6   1      728.37      667.14     15.67 o 
   1   6   1      267.90      268.79     13.26 o 
   2   6   1       68.29       64.02      6.35 o 
   3   6   1      327.37      349.05     11.19 o 
   4   6   1      382.83      361.30     25.09 o 
   5   6   1     1347.03     1349.87     46.12 o 
   6   6   1      708.21      862.82     70.40 o 
   7   6   1      219.72      217.70     17.63 o 
   8   6   1      144.64      129.64     13.77 o 
   9   6   1      789.68      778.64     31.75 o 
  10   6   1        0.20       -6.85      9.10 o 
  11   6   1        3.00       -2.12      9.82 o 
  12   6   1       31.23       12.53     11.95 o 
  13   6   1      820.99      844.44     61.40 o 
 -12   7   1        0.32       -6.24     10.28 o 
 -11   7   1       19.07       13.44     11.57 o 
 -10   7   1      227.72      232.32     18.79 o 
  -9   7   1       27.10       30.80     11.53 o 
  -8   7   1      743.87      771.60     31.99 o 
  -7   7   1      181.60      188.19     18.00 o 
  -6   7   1       86.55       71.04     13.01 o 
  -5   7   1     1177.11     1189.16     90.91 o 
  -4   7   1      265.55      262.13     22.76 o 
  -3   7   1      215.21      218.56     13.27 o 
  -2   7   1      222.46      197.89     11.58 o 
  -1   7   1     1042.49     1013.61     34.76 o 
   0   7   1      591.48      567.66     19.25 o 
   1   7   1      781.47      747.94     56.61 o 
   2   7   1     3866.31     3916.55    226.01 o 
   3   7   1      737.73      746.84     45.48 o 
   4   7   1      622.67      671.79     24.08 o 
   5   7   1       77.86       75.12     12.90 o 
   6   7   1      384.97      429.56     24.04 o 
   7   7   1      362.23      330.71     22.50 o 
   8   7   1      149.87      153.94     18.08 o 
   9   7   1      397.18      380.22     22.29 o 
  10   7   1      491.01      510.70     30.79 o 
  11   7   1        2.56        1.62     11.13 o 
 -10   8   1      396.68      400.78     24.67 o 
  -9   8   1      195.41      200.55     18.70 o 
  -8   8   1      609.34      590.99     63.42 o 
  -7   8   1      889.53      951.37     71.10 o 
  -6   8   1     1414.59     1389.29     66.01 o 
  -5   8   1       79.96       70.12     14.18 o 
  -4   8   1        1.23        5.92      8.65 o 
  -3   8   1       76.67       74.36     14.54 o 
  -2   8   1      163.49      173.74     18.31 o 
  -1   8   1       38.38       16.52     10.45 o 
   0   8   1       27.59       33.57     11.57 o 
   1   8   1      206.33      196.52     20.94 o 
   2   8   1      221.61      242.82     20.34 o 
   3   8   1      725.16      756.98     42.66 o 
   4   8   1       77.32       58.79     17.19 o 
   5   8   1      196.48      194.10     25.73 o 
   6   8   1      301.51      331.84     23.81 o 
   7   8   1        7.83       -8.44     10.90 o 
   8   8   1       13.41       18.90     13.56 o 
   9   8   1      371.02      421.98     24.91 o 
  -7   9   1       25.51       27.11     17.86 o 
  -6   9   1        1.38       -1.07     14.13 o 
  -5   9   1        8.03        0.16     13.92 o 
  -4   9   1      210.01      239.62     50.43 o 
  -3   9   1       13.40       16.22     12.02 o 
  -2   9   1       11.36       19.05     12.73 o 
  -1   9   1        4.34        5.27     11.52 o 
   0   9   1      144.05      175.87     24.76 o 
   1   9   1      579.21      726.68     41.99 o 
   2   9   1      114.25      166.95     24.64 o 
   3   9   1       43.15       42.08     17.85 o 
   4   9   1      123.60      195.68     50.23 o 
   5   9   1      917.82     1036.74    113.67 o 
   6   9   1        1.15       -2.77     30.08 o 
 -17   0   2     3284.35     3010.30    373.20 o 
 -16   0   2       33.78       34.35     17.99 o 
 -15   0   2      124.79      137.36     33.87 o 
 -14   0   2     2495.95     2518.83    271.78 o 
 -13   0   2     8954.08     8860.82    816.21 o 
 -12   0   2      663.32      573.05     55.22 o 
 -11   0   2     1336.38     1405.48    197.06 o 
 -10   0   2     2566.72     2384.91    163.19 o 
  -9   0   2     1043.00     1112.08     22.56 o 
  -8   0   2    23194.38    24982.84    689.43 o 
  -7   0   2     2735.09     2863.19     78.64 o 
  -6   0   2     2218.13     2496.36     67.29 o 
  -5   0   2     2367.19     2727.04     64.14 o 
  -4   0   2      165.68      242.93      7.14 o 
  -3   0   2    10871.00    12659.95     92.23 o 
  -2   0   2      268.29      245.93     10.06 o 
   0   0   2     3693.25     4000.73     40.55 o 
   1   0   2    14158.90    13601.40   1446.73 o 
   2   0   2     9161.59    10197.91    708.65 o 
   3   0   2     5984.95     6553.34    235.38 o 
   4   0   2    27824.49    30311.23    101.98 o 
   5   0   2       46.92      102.01      6.80 o 
   6   0   2      201.61      333.94     10.45 o 
   7   0   2    20008.32    23645.35    408.70 o 
   8   0   2    20623.10    22586.47   1053.02 o 
   9   0   2     2494.11     2798.49     37.94 o 
  10   0   2      113.69      111.48     24.69 o 
  11   0   2      786.29      814.08    101.09 o 
  12   0   2      534.13      510.74     70.06 o 
  13   0   2      424.72      404.40     43.16 o 
  14   0   2      695.93      577.46     46.21 o 
  15   0   2     1710.54     1309.97     66.59 o 
  16   0   2     1024.49      904.73     57.60 o 
 -16   1   2       44.84       18.25     11.26 o 
 -15   1   2     1639.22     1588.31    105.75 o 
 -14   1   2      147.65      122.81     13.88 o 
 -13   1   2        0.45      -10.57      7.88 o 
 -12   1   2     1241.20     1271.21    103.83 o 
 -11   1   2     4143.20     4116.13    252.60 o 
 -10   1   2       83.25       93.90      8.77 o 
  -9   1   2     1889.83     2081.76     73.51 o 
  -8   1   2    11121.16    11761.83    246.07 o 
  -7   1   2    15358.99    16603.05    432.56 o 
  -6   1   2     7189.84     8220.83    146.45 o 
  -5   1   2       63.88       67.62      4.33 o 
  -4   1   2        6.91       38.65     10.03 o 
  -3   1   2     3166.85     3296.71     33.54 o 
  -2   1   2      483.38      584.79     11.33 o 
  -1   1   2     7728.21     8067.80    250.84 o 
   0   1   2       30.52      204.53     10.26 o 
   1   1   2    16444.10    15300.69    799.19 o 
   2   1   2    24071.76    24060.41   1028.10 o 
   3   1   2      463.45      473.79     13.19 o 
   4   1   2      476.86      506.61     14.15 o 
   5   1   2        6.72       20.72      3.98 o 
   6   1   2     2584.08     2772.48     79.55 o 
   7   1   2     2286.97     2493.34     48.49 o 
   8   1   2     1307.62     1358.13     39.50 o 
   9   1   2      320.27      400.79     25.01 o 
  10   1   2     4462.14     4671.18    186.09 o 
  11   1   2     1537.29     1524.97    106.79 o 
  12   1   2      222.45      241.89     19.11 o 
  13   1   2     1882.11     1861.72    125.83 o 
  14   1   2     1794.09     1483.87    102.38 o 
  15   1   2     3512.75     2977.41    127.21 o 
  16   1   2       63.66       54.29     23.65 o 
 -16   2   2        0.05       -5.93     10.21 o 
 -15   2   2       26.67        8.11     11.09 o 
 -14   2   2      499.64      436.31     46.59 o 
 -13   2   2      955.13      947.03     50.80 o 
 -12   2   2      163.97      164.91     13.50 o 
 -11   2   2      498.70      523.28     36.46 o 
 -10   2   2      928.34      883.34     26.94 o 
  -9   2   2      330.54      364.86     15.82 o 
  -8   2   2      744.36      729.16     21.31 o 
  -7   2   2     2228.26     2220.29     41.67 o 
  -6   2   2      634.20      812.00     14.98 o 
  -5   2   2    10404.57    10679.40    209.94 o 
  -4   2   2     1962.02     1980.95     39.46 o 
  -3   2   2     8947.40     9202.83    275.78 o 
  -2   2   2     1392.99     1151.27     83.56 o 
  -1   2   2      277.54      278.77     16.45 o 
   0   2   2    30322.76    29194.06   1850.80 o 
   1   2   2      878.30      853.64     40.44 o 
   2   2   2     5909.32     5467.26    320.24 o 
   3   2   2        4.33       14.44      2.38 o 
   4   2   2      451.97      466.26     13.37 o 
   5   2   2     2852.59     3028.75     85.36 o 
   6   2   2    20986.33    21212.11    461.19 o 
   7   2   2     3378.15     3137.89     90.94 o 
   8   2   2     1930.08     2043.69    106.82 o 
   9   2   2     1913.25     1974.53     80.14 o 
  10   2   2       41.88       45.85      7.80 o 
  11   2   2     2410.83     2586.13    218.77 o 
  12   2   2      627.15      615.53     41.83 o 
  13   2   2       33.40       38.03     16.59 o 
  14   2   2     2198.22     1992.58     80.14 o 
  15   2   2       17.97       14.38     21.37 o 
 -16   3   2       34.72       46.27     14.02 o 
 -15   3   2      110.29       95.14     17.62 o 
 -14   3   2      354.79      406.09     40.95 o 
 -13   3   2     1239.09     1180.45     65.68 o 
 -12   3   2      157.71      147.02     13.67 o 
 -11   3   2       26.63       20.45      7.47 o 
 -10   3   2      543.84      513.89     21.57 o 
  -9   3   2     3606.50     3826.66    117.44 o 
  -8   3   2       84.00      103.12     19.37 o 
  -7   3   2      531.94      557.48     20.18 o 
  -6   3   2      260.14      309.28      8.46 o 
  -5   3   2     1469.30     1454.68     39.47 o 
  -4   3   2     3006.34     2932.25     95.20 o 
  -3   3   2     2480.44     2541.22    106.76 o 
  -2   3   2     5866.13     5262.71    214.15 o 
  -1   3   2      284.56      238.07      8.35 o 
   0   3   2      179.70      175.96      7.97 o 
   1   3   2     1654.11     1627.69    100.16 o 
   2   3   2     1909.13     1811.93     89.40 o 
   3   3   2     2521.46     2630.78    105.80 o 
   4   3   2       71.99      100.88     12.48 o 
   5   3   2       10.89        7.57      3.67 o 
   6   3   2       25.00       13.86      4.21 o 
   7   3   2     1029.64     1040.85     62.17 o 
   8   3   2      383.26      407.66     28.48 o 
   9   3   2     2380.69     2590.21     98.71 o 
  10   3   2      109.14      114.13     13.23 o 
  11   3   2       87.47       73.19     10.77 o 
  12   3   2      582.05      571.51     95.56 o 
  13   3   2       12.14        7.79     15.32 o 
  14   3   2      117.53      106.23     20.40 o 
  15   3   2      113.84       66.14     19.50 o 
 -15   4   2       25.84       31.27     13.82 o 
 -14   4   2      288.11      281.78     25.16 o 
 -13   4   2        6.58        0.16     11.20 o 
 -12   4   2      139.03      112.26     13.55 o 
 -11   4   2       27.17       21.92      9.07 o 
 -10   4   2     1196.23     1180.60     44.11 o 
  -9   4   2      135.40      124.38     11.55 o 
  -8   4   2       77.58       88.10      8.83 o 
  -7   4   2      178.73      194.59     11.55 o 
  -6   4   2     4122.15     3981.12     94.26 o 
  -5   4   2     4480.33     4527.51    153.47 o 
  -4   4   2     3174.44     3133.00    113.17 o 
  -3   4   2        2.85        4.33      2.54 o 
  -2   4   2     1920.10     1781.98     98.01 o 
  -1   4   2     3280.20     3102.78    147.30 o 
   0   4   2     4706.56     4217.80    186.27 o 
   1   4   2      965.98      894.25     44.55 o 
   2   4   2     5237.31     4979.97    239.68 o 
   3   4   2      431.50      381.08     18.98 o 
   4   4   2     4076.48     4061.43    132.37 o 
   5   4   2      391.58      436.30     13.96 o 
   6   4   2     1387.52     1475.53     46.71 o 
   7   4   2     2726.29     2699.85    100.27 o 
   8   4   2     3680.75     3924.98    144.61 o 
   9   4   2      452.78      524.63     28.50 o 
  10   4   2      870.33      846.39     45.54 o 
  11   4   2      722.38      673.36     30.58 o 
  12   4   2       37.83       24.58     10.51 o 
  13   4   2      790.19      661.29     38.22 o 
  14   4   2      674.35      574.84     37.54 o 
 -14   5   2       92.93       65.43     15.70 o 
 -13   5   2        2.25       -6.20     10.52 o 
 -12   5   2      111.06      112.73     14.38 o 
 -11   5   2       31.58       41.09     10.71 o 
 -10   5   2      148.20      133.04     13.59 o 
  -9   5   2      118.08      106.41     12.14 o 
  -8   5   2     1183.38     1211.66     29.71 o 
  -7   5   2     3672.02     3497.02    157.38 o 
  -6   5   2     1961.77     1807.18     77.15 o 
  -5   5   2      138.94      140.64      9.46 o 
  -4   5   2      142.64      126.87      8.02 o 
  -3   5   2     4558.85     4484.72    191.72 o 
  -2   5   2     6629.97     6274.63    271.60 o 
  -1   5   2     4539.55     4191.35    140.64 o 
   0   5   2       13.75       24.98      4.49 o 
   1   5   2     2328.77     2126.92     80.49 o 
   2   5   2      365.43      314.25      9.60 o 
   3   5   2     1144.32     1064.69     39.60 o 
   4   5   2        3.21       10.54      4.77 o 
   5   5   2       98.43      101.01      9.28 o 
   6   5   2       42.44       47.75      9.20 o 
   7   5   2      523.33      534.03     21.04 o 
   8   5   2      441.29      450.91     20.14 o 
   9   5   2      117.60      131.42     13.40 o 
  10   5   2      640.94      669.02     45.71 o 
  11   5   2      481.06      487.54     25.77 o 
  12   5   2       61.13       52.28     12.39 o 
  13   5   2      550.47      469.71     45.34 o 
  14   5   2      540.72      495.84     36.89 o 
 -13   6   2     1072.72     1054.89     50.46 o 
 -12   6   2      261.36      274.09     19.71 o 
 -11   6   2       85.09       88.65     13.70 o 
 -10   6   2      114.20      125.37     14.47 o 
  -9   6   2        5.83       -1.69      8.88 o 
  -8   6   2     1861.13     1789.56     40.42 o 
  -7   6   2        3.20       -0.17      8.25 o 
  -6   6   2       19.38       16.20      9.00 o 
  -5   6   2      111.05      106.09      9.95 o 
  -4   6   2      975.13      964.21     43.22 o 
  -3   6   2      195.64      178.10     10.88 o 
  -2   6   2     1136.00     1150.22     45.11 o 
  -1   6   2     2833.58     2664.79     81.36 o 
   0   6   2      719.67      677.75     23.21 o 
   1   6   2      390.79      354.26     11.87 o 
   2   6   2       37.79       46.39      5.86 o 
   3   6   2     1278.37     1230.86     51.90 o 
   4   6   2      103.11       87.85     10.80 o 
   5   6   2      360.67      348.84     15.21 o 
   6   6   2      338.71      358.23     23.76 o 
   7   6   2     1184.39     1237.71     53.34 o 
   8   6   2     3368.52     3358.03     91.72 o 
   9   6   2       52.37       42.37     11.50 o 
  10   6   2       68.62       74.16     13.28 o 
  11   6   2        2.94        6.24     10.48 o 
  12   6   2     2008.47     1947.73    133.73 o 
 -12   7   2      213.98      193.44     18.70 o 
 -11   7   2       39.27       19.54     11.11 o 
 -10   7   2      488.70      468.69     24.29 o 
  -9   7   2     1089.78     1092.43     51.65 o 
  -8   7   2     1236.41     1217.73     57.91 o 
  -7   7   2      168.16      162.35     17.23 o 
  -6   7   2      352.47      350.32     23.10 o 
  -5   7   2      135.48      133.09     15.32 o 
  -4   7   2        4.07        1.16      7.27 o 
  -3   7   2      975.82     1006.82     28.54 o 
  -2   7   2      181.97      188.22     11.38 o 
  -1   7   2       55.27       53.49      8.09 o 
   0   7   2      316.65      307.59     27.92 o 
   1   7   2     1099.96     1022.43     55.58 o 
   2   7   2      916.22      932.14     76.08 o 
   3   7   2     1443.39     1426.39     91.08 o 
   4   7   2       13.90       20.69      7.79 o 
   5   7   2      360.40      407.39     23.13 o 
   6   7   2      909.63      961.57     67.77 o 
   7   7   2      149.67      151.51     17.54 o 
   8   7   2      417.18      423.91     26.02 o 
   9   7   2      129.39      110.95     15.28 o 
  10   7   2     1832.18     1980.34     58.94 o 
  11   7   2      132.06      108.37     16.55 o 
 -10   8   2      871.35      882.08     35.98 o 
  -9   8   2        3.00       -3.59     10.00 o 
  -8   8   2       37.25       54.96     15.00 o 
  -7   8   2       40.73       38.75     13.87 o 
  -6   8   2       40.59       42.16     13.49 o 
  -5   8   2      809.41      791.94     75.39 o 
  -4   8   2       55.50       45.46     11.30 o 
  -3   8   2      352.42      375.35     19.98 o 
  -2   8   2       83.85       74.68     14.68 o 
  -1   8   2      425.62      437.86     59.34 o 
   0   8   2       38.54       40.08     12.77 o 
   1   8   2      318.90      311.75     53.04 o 
   2   8   2      693.39      739.94     38.36 o 
   3   8   2        8.46       -0.23     10.96 o 
   4   8   2      142.11      131.94     21.54 o 
   5   8   2       36.33       35.87     16.54 o 
   6   8   2     1284.09     1462.34    138.87 o 
   7   8   2       33.57       24.02     17.67 o 
   8   8   2       43.72       67.05     15.89 o 
   9   8   2      241.28      265.92     21.42 o 
  -7   9   2       31.21       29.66     16.99 o 
  -6   9   2      254.58      230.63     27.19 o 
  -5   9   2      518.15      566.60     79.70 o 
  -4   9   2      271.62      292.32     28.90 o 
  -3   9   2       30.44       25.03     12.47 o 
  -2   9   2      462.89      557.38     55.09 o 
  -1   9   2      879.59      967.78    120.14 o 
   0   9   2       17.70       31.88     12.56 o 
   1   9   2       18.99       14.76     12.67 o 
   2   9   2      120.96      175.11     24.89 o 
   3   9   2      130.23      152.88     23.61 o 
   4   9   2      191.33      210.22     40.87 o 
   5   9   2       74.00       98.75     33.11 o 
   6   9   2       30.96       56.35     20.85 o 
 -17   1   3      178.05      142.46     18.52 o 
 -16   1   3      121.44      111.70     14.44 o 
 -15   1   3        2.69       -9.99     10.05 o 
 -14   1   3     1428.17     1333.96     41.39 o 
 -13   1   3        2.41        4.36      8.21 o 
 -12   1   3       79.02      101.77     11.10 o 
 -11   1   3     7442.56     7503.26    363.39 o 
 -10   1   3     5982.23     6334.70    197.54 o 
  -9   1   3      938.86     1002.53     22.42 o 
  -8   1   3     7216.00     7753.27    122.24 o 
  -7   1   3     7851.03     8994.63    138.96 o 
  -6   1   3     1457.96     1623.59     23.43 o 
  -5   1   3     5427.95     6061.36     99.04 o 
  -4   1   3       72.33       94.25      4.46 o 
  -3   1   3     1253.85     1458.05     58.94 o 
  -2   1   3      409.88      463.79     18.55 o 
  -1   1   3      187.43      266.36      6.68 o 
   0   1   3       33.38       74.32      4.57 o 
   1   1   3     9857.41     9774.62    489.94 o 
   2   1   3    80233.47    82749.71   2696.52 o 
   3   1   3      155.32      153.70      7.27 o 
   4   1   3      436.16      458.67     12.16 o 
   5   1   3     5289.17     5995.56    224.55 o 
   6   1   3     1856.76     1964.82     55.48 o 
   7   1   3     2190.56     2450.66     51.76 o 
   8   1   3      377.67      401.60     15.63 o 
   9   1   3        1.46       -2.03      4.76 o 
  10   1   3      290.64      318.03     13.54 o 
  11   1   3      126.87      105.93     11.74 o 
  12   1   3       10.06       12.43      9.81 o 
  13   1   3      117.17       95.53     17.05 o 
  14   1   3       61.12       64.61     16.79 o 
  15   1   3      797.21      723.92     38.57 o 
 -16   2   3       32.13       32.19     12.22 o 
 -15   2   3     1044.18     1003.48     49.67 o 
 -14   2   3       35.78       45.40     11.52 o 
 -13   2   3      206.24      178.44     14.47 o 
 -12   2   3      504.30      515.11     29.83 o 
 -11   2   3     1573.60     1594.30     87.46 o 
 -10   2   3     2072.76     2149.71     78.63 o 
  -9   2   3     1712.75     1816.49     47.61 o 
  -8   2   3     1074.57     1121.44     23.56 o 
  -7   2   3     5145.19     5387.15     45.17 o 
  -6   2   3     2090.89     2312.60     44.15 o 
  -5   2   3     2404.51     2307.44     66.66 o 
  -4   2   3     6160.53     6335.83     90.06 o 
  -3   2   3      234.50      264.73     17.07 o 
  -2   2   3     3896.60     3851.99    164.54 o 
  -1   2   3     8647.92     8157.52    452.06 o 
   0   2   3   149993.28   146586.20   7150.12 o 
   1   2   3    72214.95    71823.13   3283.98 o 
   2   2   3    14696.38    14386.86    809.23 o 
   3   2   3     1301.91     1329.04     55.82 o 
   4   2   3      395.66      472.45     15.42 o 
   5   2   3     5671.88     5771.48    141.73 o 
   6   2   3    15704.66    15921.83    439.25 o 
   7   2   3    12348.03    12056.06    389.69 o 
   8   2   3     1794.78     1848.97     94.79 o 
   9   2   3      150.71      168.53     10.79 o 
  10   2   3       95.67      122.52      9.35 o 
  11   2   3       28.38       25.80      8.73 o 
  12   2   3     1914.71     1915.86    158.62 o 
  13   2   3      221.04      286.69     35.39 o 
  14   2   3        4.74       24.21     20.62 o 
  15   2   3      122.30      105.19     28.57 o 
 -16   3   3        5.49       -0.29     10.71 o 
 -15   3   3     1771.46     1763.63    110.06 o 
 -14   3   3     8240.21     8144.74    449.10 o 
 -13   3   3     3924.40     3845.85    197.59 o 
 -12   3   3     1007.76      979.19     47.41 o 
 -11   3   3     1020.02     1000.13     35.95 o 
 -10   3   3     8886.27     8746.75    288.81 o 
  -9   3   3      956.61      951.14     35.91 o 
  -8   3   3     2874.74     2978.31     80.05 o 
  -7   3   3     6581.84     6774.99    121.03 o 
  -6   3   3      925.45      841.48     23.68 o 
  -5   3   3     9316.85     9496.95    247.55 o 
  -4   3   3    14833.10    14721.75    457.89 o 
  -3   3   3     2045.46     2007.45     84.49 o 
  -2   3   3     3587.37     3591.86    177.29 o 
  -1   3   3    12682.19    11789.67    641.40 o 
   0   3   3     3168.44     3024.53    118.75 o 
   1   3   3       60.35       60.94      3.60 o 
   2   3   3      141.71      140.80      6.72 o 
   3   3   3     8047.80     7967.66    402.03 o 
   4   3   3    15675.95    15716.86    429.72 o 
   5   3   3      311.79      407.54     51.00 o 
   6   3   3        0.99        5.92      6.89 o 
   7   3   3     7978.23     8408.94    480.31 o 
   8   3   3    27314.51    27822.21   1652.09 o 
   9   3   3     3196.05     3535.98    138.86 o 
  10   3   3       69.88       81.84     12.28 o 
  11   3   3      589.36      576.36     31.68 o 
  12   3   3       11.94       14.94     17.59 o 
  13   3   3     1817.94     1524.88     54.03 o 
  14   3   3        1.79       23.49     15.95 o 
  15   3   3       99.29      198.74     26.23 o 
 -15   4   3     1423.49     1443.12     58.24 o 
 -14   4   3       96.94      125.63     17.53 o 
 -13   4   3      381.74      351.02     23.02 o 
 -12   4   3        3.42       14.85     10.87 o 
 -11   4   3      141.45      114.07     12.40 o 
 -10   4   3      673.17      641.47     22.17 o 
  -9   4   3     1700.40     1655.51     59.37 o 
  -8   4   3      112.43      115.46     10.73 o 
  -7   4   3      783.38      775.83     40.81 o 
  -6   4   3      683.76      646.99     21.83 o 
  -5   4   3     4085.84     4301.91    108.81 o 
  -4   4   3        6.07        8.39      3.51 o 
  -3   4   3       33.61       50.72      8.75 o 
  -2   4   3     1331.65     1172.33     56.31 o 
  -1   4   3     2500.69     2498.54    111.24 o 
   0   4   3    25407.85    22877.27   1000.39 o 
   1   4   3     1166.75      958.52     45.53 o 
   2   4   3     5106.34     4606.30    205.20 o 
   3   4   3     1080.54     1009.50     47.77 o 
   4   4   3     1375.21     1473.62     54.15 o 
   5   4   3     6519.83     6589.81    242.58 o 
   6   4   3     1699.75     1738.85     58.22 o 
   7   4   3     2839.26     2789.00    112.63 o 
   8   4   3     1943.75     2007.85     88.09 o 
   9   4   3     1211.94     1355.56     64.68 o 
  10   4   3       14.58       22.76      9.44 o 
  11   4   3        1.79       -3.59      8.60 o 
  12   4   3      828.24      780.50     41.88 o 
  13   4   3      581.05      523.48     34.97 o 
  14   4   3      435.42      337.25     31.31 o 
 -14   5   3      213.53      162.81     18.81 o 
 -13   5   3      162.68      141.84     15.46 o 
 -12   5   3      353.92      309.00     19.04 o 
 -11   5   3     3512.13     3378.97    117.76 o 
 -10   5   3       47.39       48.24     10.35 o 
  -9   5   3      215.76      215.13     20.15 o 
  -8   5   3        2.51       -6.09      6.68 o 
  -7   5   3       56.65       60.69     11.44 o 
  -6   5   3     2606.77     2509.62     66.01 o 
  -5   5   3     5407.89     5137.96    185.78 o 
  -4   5   3        4.60       11.15      4.91 o 
  -3   5   3      273.77      245.85     12.71 o 
  -2   5   3     3756.68     3588.03    127.81 o 
  -1   5   3     2815.86     2650.31     90.11 o 
   0   5   3     1307.99     1249.13     42.22 o 
   1   5   3     2390.88     2301.42     86.65 o 
   2   5   3     1255.83     1131.59     43.44 o 
   3   5   3      182.49      186.12      8.60 o 
   4   5   3      789.49      811.24     19.79 o 
   5   5   3     3391.62     3393.16    101.13 o 
   6   5   3     1876.30     1969.90     60.30 o 
   7   5   3      282.49      316.92     17.09 o 
   8   5   3      558.64      611.87     23.09 o 
   9   5   3     2230.44     2238.23     73.42 o 
  10   5   3      259.86      250.39     17.52 o 
  11   5   3      344.96      287.34     22.17 o 
  12   5   3       47.48       29.27     13.11 o 
  13   5   3        8.62       -0.01     15.31 o 
 -13   6   3        1.07      -10.88      9.91 o 
 -12   6   3        0.05        3.53      9.75 o 
 -11   6   3       33.27       24.00     10.41 o 
 -10   6   3       23.60       13.25      9.73 o 
  -9   6   3     2893.73     2808.62     81.24 o 
  -8   6   3       54.52       43.88     10.62 o 
  -7   6   3        0.66        7.13      9.55 o 
  -6   6   3     2091.25     1949.57    107.39 o 
  -5   6   3     1158.75     1139.63     36.68 o 
  -4   6   3       64.15       62.18      7.59 o 
  -3   6   3      618.62      651.67     32.49 o 
  -2   6   3       98.66       89.10      8.01 o 
  -1   6   3      462.63      484.61     20.96 o 
   0   6   3     1047.41      979.66     39.18 o 
   1   6   3      236.05      193.10      8.83 o 
   2   6   3     1656.29     1631.92     73.74 o 
   3   6   3     1573.56     1518.18     44.30 o 
   4   6   3       95.22       77.40      8.66 o 
   5   6   3      330.85      341.88     15.15 o 
   6   6   3      424.96      457.27     20.34 o 
   7   6   3      269.71      249.46     19.31 o 
   8   6   3       96.57       88.83     12.41 o 
   9   6   3       20.65       11.25     10.16 o 
  10   6   3        1.64       -6.85      9.72 o 
  11   6   3      125.69      100.75     17.03 o 
  12   6   3        2.13       -3.41     12.79 o 
 -12   7   3        0.12        2.83     10.46 o 
 -11   7   3       62.22       45.69     12.50 o 
 -10   7   3      625.71      619.48     51.91 o 
  -9   7   3     1321.28     1341.58     60.37 o 
  -8   7   3     2333.88     2336.12    144.20 o 
  -7   7   3     1315.20     1356.65     86.08 o 
  -6   7   3       43.23       39.58     11.87 o 
  -5   7   3       41.95       43.72     11.55 o 
  -4   7   3     1547.20     1629.88     90.14 o 
  -3   7   3      193.48      195.46     14.23 o 
  -2   7   3      211.46      207.05     12.81 o 
  -1   7   3        7.32        3.56      6.85 o 
   0   7   3      115.32      113.93     13.87 o 
   1   7   3      443.34      446.93     45.75 o 
   2   7   3     3698.88     3587.34    276.22 o 
   3   7   3      477.33      475.90     18.53 o 
   4   7   3     1631.91     1699.45     42.82 o 
   5   7   3        0.56        3.06      8.50 o 
   6   7   3       46.01       35.34     12.06 o 
   7   7   3       46.77       64.74     14.14 o 
   8   7   3       17.55       14.86     11.87 o 
   9   7   3       31.79       42.55     13.14 o 
  10   7   3        0.85        2.74     11.38 o 
  11   7   3      107.21      106.09     18.70 o 
 -10   8   3        1.65       -0.42     10.38 o 
  -9   8   3      147.19      146.41     16.79 o 
  -8   8   3      243.78      273.00     22.51 o 
  -7   8   3      311.65      295.22     31.59 o 
  -6   8   3        4.17        3.13     10.16 o 
  -5   8   3      133.41      124.34     16.36 o 
  -4   8   3     1225.12     1316.27     80.21 o 
  -3   8   3     2126.85     2124.75    156.40 o 
  -2   8   3      684.76      708.24     63.97 o 
  -1   8   3       76.70       71.27     14.22 o 
   0   8   3      168.60      142.33     19.08 o 
   1   8   3     5603.58     6072.55    650.43 o 
   2   8   3     1831.10     1899.40    201.20 o 
   3   8   3      121.77      124.82     16.88 o 
   4   8   3      123.18      125.63     31.78 o 
   5   8   3      613.03      706.13     60.60 o 
   6   8   3     1878.65     2151.94    194.81 o 
   7   8   3      690.11      807.33     69.50 o 
   8   8   3       69.24       64.22     26.01 o 
   9   8   3       89.92       74.62     15.19 o 
  -7   9   3      121.37      120.22     18.50 o 
  -6   9   3       84.97       93.66     21.39 o 
  -5   9   3       10.58       28.50     22.04 o 
  -4   9   3        3.96       11.80     15.24 o 
  -3   9   3        4.18        3.60     10.90 o 
  -2   9   3       44.98       51.99     14.62 o 
  -1   9   3       60.04       51.15     15.62 o 
   0   9   3      115.15      122.00     17.62 o 
   1   9   3        0.35      -11.52     10.90 o 
   2   9   3       61.11       51.93     14.92 o 
   3   9   3      547.33      727.15     43.83 o 
   4   9   3      598.38      692.62     61.92 o 
   5   9   3      206.32      233.50     43.14 o 
   6   9   3      289.49      400.44     53.18 o 
 -17   0   4      382.05      422.88     37.45 o 
 -16   0   4       45.05       53.46     19.16 o 
 -15   0   4      520.18      510.81     52.35 o 
 -14   0   4      108.15      106.67     20.18 o 
 -13   0   4       26.21       13.13     13.22 o 
 -12   0   4      876.90      947.78     60.36 o 
 -11   0   4     6807.30     6918.02    409.87 o 
 -10   0   4     1166.18     1110.21     48.95 o 
  -9   0   4     1970.94     2274.50     59.27 o 
  -8   0   4     2701.74     3066.07     49.61 o 
  -7   0   4    29174.07    32186.52    172.13 o 
  -6   0   4    74090.07    77298.32    791.09 o 
  -5   0   4    76493.91    80187.07   1342.17 o 
  -4   0   4      875.96     1031.42     25.61 o 
  -3   0   4     3497.00     3655.69    229.92 o 
  -2   0   4    14770.27    13459.41    250.17 o 
  -1   0   4    11725.47    11491.38     62.05 o 
   0   0   4      188.67      162.51     25.86 o 
   1   0   4     1430.47     1102.62    145.62 o 
   2   0   4     3881.26     3585.02    396.92 o 
   3   0   4    24626.90    24700.29   1512.59 o 
   4   0   4     4454.03     3981.63    553.36 o 
   5   0   4     1716.05     1893.56     59.01 o 
   6   0   4     3060.79     3650.94    140.98 o 
   7   0   4     6636.51     7251.58    135.75 o 
   8   0   4      142.12      173.91     12.00 o 
   9   0   4      851.20      822.58     27.63 o 
  10   0   4     3380.99     3634.10    406.03 o 
  11   0   4     6373.08     5988.91    124.04 o 
  12   0   4     5032.91     4434.78    111.38 o 
  13   0   4      124.96      129.22     27.06 o 
  14   0   4      355.64      294.13     36.91 o 
  15   0   4     5258.64     4378.78    123.27 o 
 -17   1   4      123.06      125.77     18.11 o 
 -16   1   4      465.76      456.37     41.45 o 
 -15   1   4       10.95        1.13     10.76 o 
 -14   1   4        6.88        5.99     10.07 o 
 -13   1   4      469.22      496.48     25.40 o 
 -12   1   4     3658.72     3565.54    122.09 o 
 -11   1   4      932.01     1012.59     38.50 o 
 -10   1   4      684.07      698.67     21.54 o 
  -9   1   4     1163.19     1186.61     21.89 o 
  -8   1   4     7856.11     8059.53    115.06 o 
  -7   1   4    35064.73    36639.95    502.16 o 
  -6   1   4     1758.54     2152.49     24.17 o 
  -5   1   4      548.73      611.73     10.53 o 
  -4   1   4      220.25      278.50     11.04 o 
  -3   1   4    23103.77    23546.21    721.50 o 
  -2   1   4     4805.69     5210.42     92.72 o 
  -1   1   4     1745.66     1905.65     17.89 o 
   0   1   4     5916.48     6143.00    252.75 o 
   1   1   4     7431.69     7110.14    513.49 o 
   2   1   4    80069.43    82805.87   3060.88 o 
   3   1   4     5069.23     4958.32    145.91 o 
   4   1   4    10402.71    10639.88    321.54 o 
   5   1   4        7.91       28.03      3.05 o 
   6   1   4      298.54      305.56      9.53 o 
   7   1   4      540.46      660.13     30.69 o 
   8   1   4     2861.63     3009.02    112.12 o 
   9   1   4     1917.45     2186.04     77.08 o 
  10   1   4      540.33      569.44     22.62 o 
  11   1   4      924.76      909.74     67.57 o 
  12   1   4     1053.36      934.14     38.26 o 
  13   1   4      287.33      281.23     24.69 o 
  14   1   4      783.65      623.13     34.96 o 
  15   1   4      878.71      808.17     41.71 o 
 -16   2   4      583.58      539.13     28.29 o 
 -15   2   4      998.31      969.35     44.94 o 
 -14   2   4     1497.26     1428.02     52.61 o 
 -13   2   4     1064.16     1034.59     54.78 o 
 -12   2   4     2998.69     3084.54    120.02 o 
 -11   2   4     5136.01     5163.26    177.28 o 
 -10   2   4        5.42       12.30      5.91 o 
  -9   2   4      360.62      358.86     13.04 o 
  -8   2   4     1266.79     1396.19     21.89 o 
  -7   2   4     9363.30     9560.12     87.53 o 
  -6   2   4      371.21      394.31     28.79 o 
  -5   2   4     3717.37     3894.55    102.37 o 
  -4   2   4     8832.16     8852.33    178.99 o 
  -3   2   4    43665.88    44227.29    902.59 o 
  -2   2   4    14945.92    14121.00    556.83 o 
  -1   2   4     5077.31     5100.99    227.41 o 
   0   2   4    91830.98    91189.06   4554.18 o 
   1   2   4    61322.89    59434.06   3356.91 o 
   2   2   4      388.34      497.84     31.02 o 
   3   2   4     6167.87     6107.62    241.04 o 
   4   2   4      114.68      134.83      5.44 o 
   5   2   4      303.22      332.53      9.97 o 
   6   2   4      427.24      496.23     14.15 o 
   7   2   4    11253.44    11219.21    351.50 o 
   8   2   4      676.19      736.63     42.12 o 
   9   2   4      442.99      466.97     27.59 o 
  10   2   4        0.37       -4.18      6.29 o 
  11   2   4      511.49      428.48     26.85 o 
  12   2   4      467.00      451.96     28.56 o 
  13   2   4     2034.73     1813.42     54.70 o 
  14   2   4      157.21      130.74     29.33 o 
  15   2   4      249.40      172.01     33.30 o 
 -16   3   4        2.31       -0.41     10.49 o 
 -15   3   4      403.17      389.33     28.04 o 
 -14   3   4       34.00       43.33     12.69 o 
 -13   3   4      229.09      198.02     16.47 o 
 -12   3   4        0.23       -1.18      7.70 o 
 -11   3   4       88.88       79.45      9.49 o 
 -10   3   4      937.00      910.92     27.47 o 
  -9   3   4     1275.65     1324.93     41.60 o 
  -8   3   4     1142.17     1198.43     22.37 o 
  -7   3   4      434.88      409.27     14.58 o 
  -6   3   4      166.55      221.97      9.24 o 
  -5   3   4     1864.26     1836.25     21.98 o 
  -4   3   4        0.89       30.09     14.43 o 
  -3   3   4      281.49      294.21     18.43 o 
  -2   3   4       91.28       77.74      3.90 o 
  -1   3   4      124.98      140.50      9.44 o 
   0   3   4      471.50      503.04     19.07 o 
   1   3   4     1179.00     1100.34     60.72 o 
   2   3   4     2786.16     2700.96    133.90 o 
   3   3   4     2829.91     2887.15    165.34 o 
   4   3   4       14.82       10.36      4.19 o 
   5   3   4      419.38      475.68     13.61 o 
   6   3   4       52.01       60.41      5.36 o 
   7   3   4       89.23      115.07      7.99 o 
   8   3   4      399.52      459.33     29.84 o 
   9   3   4       83.43      101.58     11.31 o 
  10   3   4       20.08       18.12      8.86 o 
  11   3   4      179.91      127.57     18.96 o 
  12   3   4      729.87      551.00     46.03 o 
  13   3   4        0.37       32.72     21.75 o 
  14   3   4        1.82       24.78     21.94 o 
 -15   4   4      618.16      618.19     30.23 o 
 -14   4   4     1887.03     1874.55     94.24 o 
 -13   4   4        2.50       21.85     11.69 o 
 -12   4   4     5157.25     4892.43    134.63 o 
 -11   4   4     2456.04     2459.65     72.91 o 
 -10   4   4      620.71      607.69     21.65 o 
  -9   4   4     1015.28      926.10     26.24 o 
  -8   4   4       21.94       34.42      7.55 o 
  -7   4   4     2313.60     2425.23     71.46 o 
  -6   4   4     1379.19     1370.49     32.07 o 
  -5   4   4      131.43      127.45      7.25 o 
  -4   4   4     6703.12     6451.17    212.58 o 
  -3   4   4    10252.06     8952.83    350.52 o 
  -2   4   4     1952.71     1740.48     91.36 o 
  -1   4   4     8259.07     7908.48    276.01 o 
   0   4   4    28714.39    26544.84    801.07 o 
   1   4   4    10243.26     9407.95    358.65 o 
   2   4   4      241.29      230.11     12.07 o 
   3   4   4      546.26      513.95     21.04 o 
   4   4   4       47.04       48.35      5.76 o 
   5   4   4     1504.65     1554.58     56.13 o 
   6   4   4        0.94        3.25      4.66 o 
   7   4   4      165.17      195.46     12.11 o 
   8   4   4      271.18      296.92     18.47 o 
   9   4   4     7973.54     8302.21    380.54 o 
  10   4   4     1309.41     1264.05     49.62 o 
  11   4   4      167.12      188.25     38.75 o 
  12   4   4      521.04      510.75     27.87 o 
  13   4   4       15.81       14.48     14.68 o 
  14   4   4        3.85       12.89     16.42 o 
 -15   5   4       42.43       45.83     14.32 o 
 -14   5   4        2.55        0.73     11.09 o 
 -13   5   4      639.79      605.14     25.33 o 
 -12   5   4       54.75       29.12     10.15 o 
 -11   5   4      126.18      116.72     12.94 o 
 -10   5   4      443.11      411.08     21.37 o 
  -9   5   4      957.29      918.40     41.99 o 
  -8   5   4     1153.51     1106.74     29.12 o 
  -7   5   4      707.00      685.19     19.92 o 
  -6   5   4       79.23       83.40      9.57 o 
  -5   5   4      563.67      525.23     15.46 o 
  -4   5   4     2161.14     2034.26     83.28 o 
  -3   5   4       16.66        5.61      4.31 o 
  -2   5   4      530.31      476.92     21.61 o 
  -1   5   4      623.73      601.39     14.98 o 
   0   5   4     2705.29     2447.79     72.59 o 
   1   5   4     6216.47     5896.24    214.81 o 
   2   5   4      183.83      218.31     18.43 o 
   3   5   4      366.31      353.55     11.84 o 
   4   5   4      289.47      284.89     13.22 o 
   5   5   4     1614.72     1692.85     28.15 o 
   6   5   4     2686.35     2771.43     68.07 o 
   7   5   4        2.52        5.99      7.62 o 
   8   5   4     1757.50     1906.46     66.86 o 
   9   5   4     2948.28     3040.73    101.36 o 
  10   5   4     1129.45     1152.63     38.31 o 
  11   5   4      200.13      182.23     19.27 o 
  12   5   4       81.44       75.54     16.31 o 
  13   5   4      459.55      446.60     36.45 o 
 -13   6   4        9.55       14.57     10.48 o 
 -12   6   4        9.65        8.24     10.33 o 
 -11   6   4      397.69      369.73     23.28 o 
 -10   6   4     2104.63     2002.16     83.08 o 
  -9   6   4     1475.31     1477.00     35.58 o 
  -8   6   4       59.25       41.73     10.29 o 
  -7   6   4     1020.70      959.85     31.97 o 
  -6   6   4    11241.03    10637.41    383.89 o 
  -5   6   4    13187.42    12799.39    423.64 o 
  -4   6   4      134.97      146.69     10.35 o 
  -3   6   4       88.28       86.75      8.59 o 
  -2   6   4     1191.59     1133.37     57.97 o 
  -1   6   4     1216.29     1166.67     46.98 o 
   0   6   4     1315.82     1241.55     66.45 o 
   1   6   4      135.65      132.20      8.18 o 
   2   6   4      526.84      503.54     14.19 o 
   3   6   4     5055.00     4857.52    189.53 o 
   4   6   4       37.97       41.07      7.73 o 
   5   6   4      115.14      121.96     10.71 o 
   6   6   4      338.06      345.00     18.85 o 
   7   6   4      643.10      664.29     25.05 o 
   8   6   4       33.80       44.21     11.35 o 
   9   6   4     1098.21     1226.75     53.16 o 
  10   6   4      889.24      845.84     35.66 o 
  11   6   4      899.19      820.34     36.04 o 
  12   6   4      574.00      549.03     31.70 o 
 -12   7   4      301.77      326.99     21.95 o 
 -11   7   4      446.88      441.42     25.17 o 
 -10   7   4       47.94       38.20     11.50 o 
  -9   7   4     1348.82     1312.18     67.30 o 
  -8   7   4     2105.17     2084.74     85.80 o 
  -7   7   4     2820.30     2732.42    203.09 o 
  -6   7   4      437.27      499.94     25.30 o 
  -5   7   4      112.99      139.65     17.22 o 
  -4   7   4     1228.69     1280.45     53.03 o 
  -3   7   4     2015.42     2056.36    137.09 o 
  -2   7   4     1196.92     1296.67     94.34 o 
  -1   7   4       23.91       22.14      7.75 o 
   0   7   4      589.55      575.22     31.19 o 
   1   7   4       73.08       60.99     10.34 o 
   2   7   4     2240.88     2117.08    197.06 o 
   3   7   4      207.36      215.57     15.40 o 
   4   7   4     1502.83     1583.52     69.11 o 
   5   7   4        9.19       21.71     14.58 o 
   6   7   4       30.52       41.40     11.12 o 
   7   7   4        9.09       18.11     13.25 o 
   8   7   4       13.72       20.99     11.33 o 
   9   7   4        1.86       -5.88     10.02 o 
  10   7   4        2.10       -2.10     12.25 o 
 -10   8   4      205.80      177.47     18.41 o 
  -9   8   4       92.10       87.35     16.57 o 
  -8   8   4      197.40      184.54     23.43 o 
  -7   8   4     1218.78     1197.97     93.89 o 
  -6   8   4       93.84       79.31     14.70 o 
  -5   8   4        3.93        1.81     10.06 o 
  -4   8   4     1400.04     1401.25    100.01 o 
  -3   8   4      872.24      922.36     70.76 o 
  -2   8   4     1308.87     1334.36     87.04 o 
  -1   8   4       80.24       67.37     11.43 o 
   0   8   4      581.01      636.64     56.42 o 
   1   8   4      601.29      658.23     87.09 o 
   2   8   4       57.13       49.67     18.93 o 
   3   8   4     1489.32     1591.36     98.58 o 
   4   8   4       97.25      139.96     22.86 o 
   5   8   4      124.70      148.90     35.19 o 
   6   8   4      362.05      378.36     49.21 o 
   7   8   4     1040.53     1247.59     79.96 o 
   8   8   4        8.94       18.21     18.25 o 
  -7   9   4       12.07       10.51     12.07 o 
  -6   9   4       22.47       20.70     12.90 o 
  -5   9   4      384.46      333.80     80.35 o 
  -4   9   4      361.72      327.88     76.65 o 
  -3   9   4       74.48       51.95     14.68 o 
  -2   9   4      239.94      233.78     25.05 o 
  -1   9   4       44.09       42.71     13.66 o 
   0   9   4      154.57      175.55     19.78 o 
   1   9   4       49.47       42.43     14.95 o 
   2   9   4      331.12      387.56     55.19 o 
   3   9   4        0.05        5.32     17.69 o 
   4   9   4        5.27      -16.46     21.00 o 
   5   9   4       82.02       84.00     32.73 o 
 -17   1   5      201.82      191.99     20.17 o 
 -16   1   5      298.81      249.65     20.37 o 
 -15   1   5      646.80      636.27     28.27 o 
 -14   1   5     1025.47      998.85     45.34 o 
 -13   1   5        8.45       93.00     82.52 o 
 -12   1   5       94.70      108.45      9.79 o 
 -11   1   5      251.20      235.64     15.16 o 
 -10   1   5      942.12      937.56     18.12 o 
  -9   1   5      147.71      177.51     12.51 o 
  -8   1   5      382.24      454.99     17.43 o 
  -7   1   5     9811.46    10507.01    103.68 o 
  -6   1   5    20493.71    22505.89    194.47 o 
  -5   1   5      166.61      165.97      8.18 o 
  -4   1   5     3921.26     4222.31    130.55 o 
  -3   1   5     1126.38     1216.90     76.17 o 
  -2   1   5      245.72      276.37     10.67 o 
  -1   1   5        6.88       12.80      2.20 o 
   0   1   5     6010.47     5502.54    254.56 o 
   1   1   5      455.15      393.06     28.14 o 
   2   1   5      577.10      628.73     36.42 o 
   3   1   5     8233.36     8069.79    269.37 o 
   4   1   5     3395.93     3304.06    101.35 o 
   5   1   5      500.28      470.27     14.27 o 
   6   1   5      728.48      785.87     25.22 o 
   7   1   5     4982.03     4857.06    156.13 o 
   8   1   5    15044.61    16407.84    357.01 o 
   9   1   5      556.55      596.68     16.31 o 
  10   1   5     4219.79     4384.83    216.68 o 
  11   1   5      261.78      277.02     19.32 o 
  12   1   5     1022.95      880.21     38.46 o 
  13   1   5        2.03       18.10     13.84 o 
  14   1   5      231.53      206.42     24.26 o 
  15   1   5      755.05      632.57     37.89 o 
 -17   2   5     1192.72     1175.15     88.60 o 
 -16   2   5     1461.72     1407.22     48.84 o 
 -15   2   5     1912.86     1885.74     61.68 o 
 -14   2   5       72.53       70.88     14.42 o 
 -13   2   5     2746.34     2824.58     47.30 o 
 -12   2   5     2370.72     2275.57     59.90 o 
 -11   2   5     5377.29     5504.31     75.22 o 
 -10   2   5     1899.68     1953.76     35.72 o 
  -9   2   5     3790.81     3687.80     38.69 o 
  -8   2   5      105.81       96.48     12.99 o 
  -7   2   5     1661.24     1662.54     28.90 o 
  -6   2   5     2570.88     2587.98    103.26 o 
  -5   2   5       19.08       31.72      2.80 o 
  -4   2   5     2624.80     2851.53     73.37 o 
  -3   2   5     2618.93     2597.88    154.94 o 
  -2   2   5      117.99      114.69      5.10 o 
  -1   2   5      209.08      223.30     11.99 o 
   0   2   5    19677.18    18306.34   1347.34 o 
   1   2   5     6609.88     6567.21    277.03 o 
   2   2   5       61.63       98.10      6.35 o 
   3   2   5     6151.67     6249.14    224.55 o 
   4   2   5      200.91      223.42      8.14 o 
   5   2   5     4568.09     4947.10    118.93 o 
   6   2   5      199.43      203.13      7.50 o 
   7   2   5      107.20       92.28      5.50 o 
   8   2   5     5923.64     6353.95    291.82 o 
   9   2   5     6826.07     6691.82    429.66 o 
  10   2   5     1216.40     1306.02     82.50 o 
  11   2   5      129.96      120.37     14.95 o 
  12   2   5        1.21        6.23     24.21 o 
  13   2   5       40.91       21.40     14.37 o 
  14   2   5     1541.91     1298.89     49.71 o 
  15   2   5       68.67       61.86     26.86 o 
 -16   3   5       41.43       21.73     11.18 o 
 -15   3   5     1929.89     1925.69     71.14 o 
 -14   3   5     3891.20     3705.01    155.41 o 
 -13   3   5     2325.06     2240.15     68.81 o 
 -12   3   5       75.84       71.51     10.66 o 
 -11   3   5     2621.41     2610.35     50.76 o 
 -10   3   5       98.99       82.79      8.94 o 
  -9   3   5     1791.87     1804.73     29.89 o 
  -8   3   5        1.35        2.43     10.61 o 
  -7   3   5       98.30      108.09      7.71 o 
  -6   3   5      739.15      701.42     21.74 o 
  -5   3   5    13797.73    13958.14    218.83 o 
  -4   3   5     1047.24     1116.62     27.69 o 
  -3   3   5       15.60       15.99      3.47 o 
  -2   3   5     4097.92     3978.16    221.75 o 
  -1   3   5     9010.98     8791.98    502.76 o 
   0   3   5    20662.77    19864.16    727.70 o 
   1   3   5     9478.21     8410.98    383.80 o 
   2   3   5     6812.19     6226.69    281.90 o 
   3   3   5     3102.78     3054.67    132.26 o 
   4   3   5       79.01       91.81      8.55 o 
   5   3   5      326.57      334.39     14.17 o 
   6   3   5     2312.24     2409.81     82.48 o 
   7   3   5      787.88      871.45     41.31 o 
   8   3   5      903.87      975.19     25.19 o 
   9   3   5      591.85      622.20     39.24 o 
  10   3   5       11.43        6.71      9.81 o 
  11   3   5     3676.18     3831.92    241.85 o 
  12   3   5     1091.12     1029.74     60.84 o 
  13   3   5      204.25      198.68     33.11 o 
  14   3   5       37.92       14.94     22.13 o 
 -15   4   5      158.69      125.56     16.62 o 
 -14   4   5        1.91       -2.19     11.04 o 
 -13   4   5     2866.08     2745.79     98.24 o 
 -12   4   5      615.65      591.47     26.87 o 
 -11   4   5      812.55      814.29     34.40 o 
 -10   4   5     1482.78     1481.19     40.23 o 
  -9   4   5      151.64      126.22     11.23 o 
  -8   4   5     4505.11     4452.80    127.51 o 
  -7   4   5     2320.18     2264.71     54.53 o 
  -6   4   5     1364.37     1360.77     23.55 o 
  -5   4   5     1241.90     1351.09     31.13 o 
  -4   4   5     1121.59     1094.95     31.71 o 
  -3   4   5     1682.81     1607.26     77.32 o 
  -2   4   5     1153.44     1039.93     35.16 o 
  -1   4   5     5401.24     5300.59    156.55 o 
   0   4   5    16822.71    15935.56    490.84 o 
   1   4   5     7108.57     6447.95    272.65 o 
   2   4   5     1689.58     1639.60     77.39 o 
   3   4   5     4880.68     4949.92    186.37 o 
   4   4   5      211.10      255.62     11.89 o 
   5   4   5     9437.67     9227.96    248.85 o 
   6   4   5      163.86      181.41     10.71 o 
   7   4   5        0.18        1.79      8.14 o 
   8   4   5     3140.32     3486.42    106.80 o 
   9   4   5      638.10      696.47     71.93 o 
  10   4   5     1550.70     1568.37     47.06 o 
  11   4   5      460.44      385.63     24.83 o 
  12   4   5       23.11        4.47     12.21 o 
  13   4   5      153.22       97.91     21.25 o 
  14   4   5     1200.05     1108.85     52.27 o 
 -15   5   5      464.83      442.14     26.98 o 
 -14   5   5       68.76       61.70     14.65 o 
 -13   5   5     1376.02     1364.87     38.91 o 
 -12   5   5       29.10       34.34     10.51 o 
 -11   5   5      100.72       97.98     12.29 o 
 -10   5   5      307.41      281.84     16.87 o 
  -9   5   5      546.61      527.88     21.15 o 
  -8   5   5      791.43      755.63     24.04 o 
  -7   5   5     1986.79     1853.39     31.03 o 
  -6   5   5      967.68      939.85     20.41 o 
  -5   5   5        6.17        1.60      4.71 o 
  -4   5   5        2.36        4.32      3.70 o 
  -3   5   5       76.13       81.93      6.74 o 
  -2   5   5      367.06      317.93     20.84 o 
  -1   5   5      518.37      519.38     16.95 o 
   0   5   5      302.76      297.80      8.96 o 
   1   5   5      969.70      930.87     29.83 o 
   2   5   5      861.09      776.03     32.82 o 
   3   5   5      109.27       82.82      7.31 o 
   4   5   5     1346.96     1371.02     33.53 o 
   5   5   5        7.18       15.91      6.00 o 
   6   5   5       37.05       46.53      9.25 o 
   7   5   5     5400.45     5718.78    111.31 o 
   8   5   5      445.73      535.56     52.28 o 
   9   5   5     1854.90     1979.74    105.23 o 
  10   5   5     1218.61     1225.24     49.73 o 
  11   5   5      268.97      226.51     20.96 o 
  12   5   5      284.03      314.48     24.80 o 
  13   5   5      386.33      358.73     33.31 o 
 -13   6   5       28.97       14.79     11.58 o 
 -12   6   5       69.54       61.00     12.59 o 
 -11   6   5      243.82      232.00     18.96 o 
 -10   6   5       14.84       24.81     10.10 o 
  -9   6   5      506.44      438.13     22.14 o 
  -8   6   5        4.47       20.98     11.52 o 
  -7   6   5      635.70      645.24     54.66 o 
  -6   6   5      154.55      175.70     14.05 o 
  -5   6   5     1828.96     1820.95     68.60 o 
  -4   6   5       60.24       72.58      8.50 o 
  -3   6   5      342.84      356.10     19.97 o 
  -2   6   5      111.48      101.76      8.38 o 
  -1   6   5      522.42      566.41     20.22 o 
   0   6   5       13.89        9.06      6.09 o 
   1   6   5      750.40      698.33     52.24 o 
   2   6   5     1143.74     1114.29     60.04 o 
   3   6   5     2971.29     2932.64    119.26 o 
   4   6   5     2222.58     2302.60     52.14 o 
   5   6   5      114.31      110.42     10.39 o 
   6   6   5     2086.46     2228.26     41.75 o 
   7   6   5        2.63        7.59      9.33 o 
   8   6   5      178.22      184.76     14.78 o 
   9   6   5       55.64       34.83     13.97 o 
  10   6   5       14.20       19.00     13.80 o 
  11   6   5      314.59      315.15     25.57 o 
 -12   7   5      137.12      106.91     15.50 o 
 -11   7   5      709.22      719.06     28.72 o 
 -10   7   5        3.03       14.94     10.05 o 
  -9   7   5       93.84       77.18     13.09 o 
  -8   7   5      660.86      663.47     26.23 o 
  -7   7   5      910.45      873.40     51.88 o 
  -6   7   5     1938.66     1837.46    131.58 o 
  -5   7   5      771.12      754.34     60.43 o 
  -4   7   5      718.28      740.83     52.20 o 
  -3   7   5      143.17      141.72     13.02 o 
  -2   7   5      908.29      921.54     75.11 o 
  -1   7   5     1920.83     1839.55    140.19 o 
   0   7   5      138.00      133.44     12.52 o 
   1   7   5      699.66      710.92     44.57 o 
   2   7   5      416.60      418.76     19.73 o 
   3   7   5     1215.27     1245.56     94.23 o 
   4   7   5       33.78       45.99     12.66 o 
   5   7   5      507.61      521.37     34.50 o 
   6   7   5      901.41     1016.63     39.54 o 
   7   7   5     1766.60     1810.53     59.84 o 
   8   7   5     1291.05     1447.05     39.11 o 
   9   7   5      122.95      131.99     20.50 o 
  10   7   5        4.48       -0.39     12.04 o 
 -10   8   5       56.86       74.66     14.53 o 
  -9   8   5      459.51      446.72     24.54 o 
  -8   8   5       72.99       81.39     15.22 o 
  -7   8   5      508.98      540.49     45.29 o 
  -6   8   5        0.64       -4.20      9.67 o 
  -5   8   5       15.62       11.13     10.59 o 
  -4   8   5      367.55      372.91     27.78 o 
  -3   8   5      301.41      274.82     23.00 o 
  -2   8   5       61.96       70.02     11.67 o 
  -1   8   5      254.82      298.56     50.19 o 
   0   8   5      128.77      143.12     15.27 o 
   1   8   5        9.65        6.75     10.75 o 
   2   8   5      266.92      265.17     21.60 o 
   3   8   5      114.46      104.98     24.21 o 
   4   8   5     1395.87     1596.52    152.84 o 
   5   8   5      403.46      418.42    122.94 o 
   6   8   5      685.73      868.30     69.31 o 
   7   8   5      177.59      209.27     42.19 o 
   8   8   5      256.32      259.63     45.98 o 
  -7   9   5       45.84       35.23     13.90 o 
  -6   9   5      191.16      196.85     20.92 o 
  -5   9   5      210.70      229.72     21.72 o 
  -4   9   5      195.69      205.94     57.24 o 
  -3   9   5       24.27       32.12     13.66 o 
  -2   9   5      761.12      796.90     87.43 o 
  -1   9   5      212.46      237.22     39.93 o 
   0   9   5      112.85      100.30     16.65 o 
   1   9   5      154.46      139.44     22.30 o 
   2   9   5      592.35      688.49     46.05 o 
   3   9   5      868.58      958.52    130.42 o 
   4   9   5      137.45      154.69     26.77 o 
   5   9   5        8.30       20.62     25.54 o 
 -17   0   6       99.65      115.96     24.18 o 
 -16   0   6      196.64      206.17     26.67 o 
 -15   0   6      109.34      116.97     22.31 o 
 -14   0   6      610.46      566.23     36.74 o 
 -13   0   6     3784.30     3790.13     77.16 o 
 -12   0   6     6376.35     6602.96    193.75 o 
 -11   0   6      747.48      707.91     49.08 o 
 -10   0   6     1629.33     1673.10     53.00 o 
  -9   0   6      272.77      273.75     12.34 o 
  -8   0   6        0.21       22.08      5.67 o 
  -7   0   6    31433.74    33328.99    310.15 o 
  -6   0   6    41431.35    44193.41    410.15 o 
  -5   0   6    21459.99    23442.42    506.79 o 
  -4   0   6        7.56       21.68      5.64 o 
  -3   0   6     4828.28     4203.79    320.93 o 
  -2   0   6     4690.11     4364.53     51.61 o 
  -1   0   6     6251.17     6195.16    438.93 o 
   0   0   6      126.20      255.96     33.41 o 
   1   0   6     2073.41     1763.29    190.77 o 
   2   0   6    27777.06    23265.33   2327.54 o 
   3   0   6    15965.84    14304.06   1111.17 o 
   4   0   6        9.07       72.49     35.69 o 
   5   0   6     3117.91     3364.83    228.39 o 
   6   0   6     5101.92     5485.95     72.24 o 
   7   0   6    26678.01    27231.78    710.82 o 
   8   0   6     7752.47     7871.17    275.11 o 
   9   0   6      526.59      556.95     22.59 o 
  10   0   6      189.07      176.77     19.71 o 
  11   0   6      246.60      247.24     40.12 o 
  12   0   6     3768.03     3555.00    309.30 o 
  13   0   6      108.77       90.24     26.30 o 
  14   0   6      101.71       72.65     26.30 o 
  15   0   6        5.93        2.65     22.13 o 
 -17   1   6       44.20       61.87     18.03 o 
 -16   1   6       17.09        9.37     11.80 o 
 -15   1   6      227.65      179.53     17.83 o 
 -14   1   6     2426.62     2331.48     61.14 o 
 -13   1   6     1558.07     1633.67     37.46 o 
 -12   1   6     1743.81     1863.68     37.45 o 
 -11   1   6     1513.31     1666.12     42.38 o 
 -10   1   6     1428.77     1448.20     24.59 o 
  -9   1   6       18.20       33.52      6.49 o 
  -8   1   6     7629.59     8263.27    116.25 o 
  -7   1   6     4685.42     5114.79     55.27 o 
  -6   1   6     6831.62     7384.55    150.05 o 
  -5   1   6    18387.71    18798.25    483.43 o 
  -4   1   6     3286.50     3474.02     96.37 o 
  -3   1   6       62.82       81.76      8.92 o 
  -2   1   6      207.49      271.83     31.16 o 
  -1   1   6     2866.82     3017.27     22.34 o 
   0   1   6      561.40      472.00     28.76 o 
   1   1   6     1416.66     1181.09     77.63 o 
   2   1   6       10.85       42.08     14.34 o 
   3   1   6     4168.79     4130.21    157.63 o 
   4   1   6     4796.63     5094.46    182.91 o 
   5   1   6      121.06      174.91     13.30 o 
   6   1   6     1156.82     1156.13     38.70 o 
   7   1   6      229.12      243.61     10.49 o 
   8   1   6    18674.32    19917.10    271.67 o 
   9   1   6     6180.69     6560.49    245.52 o 
  10   1   6     1924.95     2025.16     78.19 o 
  11   1   6      359.17      334.21     28.67 o 
  12   1   6       39.38       19.27     11.82 o 
  13   1   6     1719.01     1591.10     53.39 o 
  14   1   6      914.34      827.29     42.26 o 
  15   1   6       99.54       94.37     21.26 o 
 -17   2   6      818.20      826.45     68.64 o 
 -16   2   6      234.84      230.38     25.53 o 
 -15   2   6     2353.77     2258.79     63.43 o 
 -14   2   6       33.33       47.33     10.06 o 
 -13   2   6      140.28      152.71     16.42 o 
 -12   2   6     1723.43     1662.15     30.71 o 
 -11   2   6       51.42       36.90      6.59 o 
 -10   2   6      255.42      249.58     10.48 o 
  -9   2   6    13333.93    13570.32    101.69 o 
  -8   2   6        0.07       15.76      6.16 o 
  -7   2   6      618.50      706.58     20.51 o 
  -6   2   6     4285.99     4452.70    136.63 o 
  -5   2   6     1911.29     2258.03     59.39 o 
  -4   2   6     2700.58     2964.99     88.59 o 
  -3   2   6      499.92      536.01     11.20 o 
  -2   2   6     4319.29     4631.89     95.81 o 
  -1   2   6     6713.92     5964.20    286.60 o 
   0   2   6    17017.81    15796.04    921.55 o 
   1   2   6    10808.30    10539.41    426.47 o 
   2   2   6      352.69      402.49     18.41 o 
   3   2   6     2917.95     2877.21     98.38 o 
   4   2   6       30.05       52.62      5.43 o 
   5   2   6    11911.60    13129.23    359.67 o 
   6   2   6      230.35      221.45     11.66 o 
   7   2   6      367.95      406.25     14.26 o 
   8   2   6     2333.71     2404.14    165.05 o 
   9   2   6       92.63       94.56     11.35 o 
  10   2   6      455.08      477.01     38.45 o 
  11   2   6       73.54       76.48     13.74 o 
  12   2   6      569.92      543.06     32.50 o 
  13   2   6        0.00       -1.95     12.57 o 
  14   2   6      271.99      197.85     24.88 o 
 -16   3   6        0.00       -6.42      8.79 o 
 -15   3   6       19.65       16.17      9.91 o 
 -14   3   6      244.57      226.25     19.51 o 
 -13   3   6      379.72      360.29     20.80 o 
 -12   3   6      456.07      438.71     18.85 o 
 -11   3   6      393.30      392.84     15.79 o 
 -10   3   6     1801.34     1831.12     28.88 o 
  -9   3   6      228.32      233.84     11.97 o 
  -8   3   6       95.78      105.98      8.13 o 
  -7   3   6      257.46      208.24      7.96 o 
  -6   3   6      452.73      498.64     17.12 o 
  -5   3   6       10.74       69.52      6.80 o 
  -4   3   6       37.70       34.84      5.41 o 
  -3   3   6      142.72      135.32      9.31 o 
  -2   3   6     2179.15     2148.34    122.36 o 
  -1   3   6     3067.59     2743.94    187.47 o 
   0   3   6     6315.70     6764.31    238.36 o 
   1   3   6     3344.39     3598.91    135.80 o 
   2   3   6    10111.79    10232.41    459.64 o 
   3   3   6     5027.77     5492.22    233.48 o 
   4   3   6      230.36      232.47     13.43 o 
   5   3   6        2.58        5.87      3.25 o 
   6   3   6      664.55      710.32     21.68 o 
   7   3   6      531.27      575.21     24.11 o 
   8   3   6        0.49       24.99     24.47 o 
   9   3   6       57.78       57.48     12.25 o 
  10   3   6      253.61      281.68     39.46 o 
  11   3   6      870.00      897.35     45.05 o 
  12   3   6      133.42      168.58     31.03 o 
  13   3   6       21.12        8.51     19.67 o 
  14   3   6       88.97       46.73     26.30 o 
 -16   4   6      125.07      127.47     16.06 o 
 -15   4   6        9.07        9.50     10.37 o 
 -14   4   6      327.88      325.97     21.47 o 
 -13   4   6      141.82      131.04     15.40 o 
 -12   4   6      110.35      102.16     11.85 o 
 -11   4   6       21.85       32.38      8.63 o 
 -10   4   6      167.04      179.99     14.20 o 
  -9   4   6      232.96      210.58     13.25 o 
  -8   4   6      233.23      216.11     12.85 o 
  -7   4   6      180.29      194.21     11.79 o 
  -6   4   6      876.01      913.70     18.30 o 
  -5   4   6      429.06      476.50     13.41 o 
  -4   4   6     4232.82     3990.22    153.35 o 
  -3   4   6       26.19       29.67      4.06 o 
  -2   4   6      916.55      884.78     39.37 o 
  -1   4   6     5934.77     5839.21    157.23 o 
   0   4   6      157.76      143.99      7.89 o 
   1   4   6    15673.74    15211.30    518.87 o 
   2   4   6      457.62      424.73     24.84 o 
   3   4   6      555.46      562.13     23.56 o 
   4   4   6        5.70        3.11      4.42 o 
   5   4   6        1.35        0.77      8.11 o 
   6   4   6     1249.53     1321.80     30.79 o 
   7   4   6      560.48      610.20     26.59 o 
   8   4   6     1732.01     1788.58     69.78 o 
   9   4   6      474.94      536.46     44.96 o 
  10   4   6     1062.77     1111.68     57.54 o 
  11   4   6       38.41       29.73     16.51 o 
  12   4   6       33.74       14.19     21.38 o 
  13   4   6      857.44      716.79     42.71 o 
 -15   5   6       45.37       35.11     13.71 o 
 -14   5   6     1472.68     1474.27     41.81 o 
 -13   5   6     2515.97     2480.80     85.12 o 
 -12   5   6     1783.76     1730.47     51.12 o 
 -11   5   6      109.23      109.15     12.28 o 
 -10   5   6      243.32      221.53     15.47 o 
  -9   5   6     3215.30     3059.94     57.56 o 
  -8   5   6    10066.88     9737.07    193.73 o 
  -7   5   6     3589.27     3448.84     91.93 o 
  -6   5   6      232.24      208.34     12.51 o 
  -5   5   6      677.27      664.56     18.71 o 
  -4   5   6     1387.80     1308.25     54.40 o 
  -3   5   6       86.34       67.42      6.32 o 
  -2   5   6      403.12      389.63     28.76 o 
  -1   5   6      104.82      107.56      7.31 o 
   0   5   6     1404.15     1396.40     49.69 o 
   1   5   6      270.44      223.88     11.46 o 
   2   5   6       25.91       33.02      5.77 o 
   3   5   6       86.76       90.82      8.01 o 
   4   5   6       42.32       44.55      7.61 o 
   5   5   6        5.62        2.40      6.42 o 
   6   5   6       14.69        7.39      7.52 o 
   7   5   6      217.39      225.44     14.37 o 
   8   5   6     3295.05     3511.13    107.94 o 
   9   5   6     2777.89     3039.99    131.52 o 
  10   5   6     1361.68     1355.43     42.96 o 
  11   5   6        9.97        2.98     11.98 o 
  12   5   6        7.64        9.14     13.68 o 
 -13   6   6      121.74      120.84     15.13 o 
 -12   6   6       96.60      106.48     14.08 o 
 -11   6   6        9.66        4.41      9.04 o 
 -10   6   6      466.23      445.30     21.67 o 
  -9   6   6      500.60      485.17     29.49 o 
  -8   6   6      208.87      195.29     16.06 o 
  -7   6   6     4204.90     4083.79    276.27 o 
  -6   6   6     2981.66     2820.54    108.58 o 
  -5   6   6      676.38      656.56     21.88 o 
  -4   6   6      129.53      136.29     10.28 o 
  -3   6   6     2626.12     2499.54    103.06 o 
  -2   6   6     1832.84     1729.96     89.91 o 
  -1   6   6      274.04      247.91     23.59 o 
   0   6   6      192.55      170.05     14.53 o 
   1   6   6      419.44      385.57     29.13 o 
   2   6   6     2253.87     2140.13    157.00 o 
   3   6   6     2533.20     2480.86    109.83 o 
   4   6   6       76.19       75.76     10.35 o 
   5   6   6        3.32        1.47      6.55 o 
   6   6   6     1153.75     1232.47     37.27 o 
   7   6   6     3245.70     3628.47    128.03 o 
   8   6   6     1735.12     1847.32     72.77 o 
   9   6   6       10.46       10.22     12.70 o 
  10   6   6        4.98       10.55     13.14 o 
  11   6   6      191.50      150.16     20.68 o 
 -12   7   6       43.09       45.40     12.82 o 
 -11   7   6      174.10      151.57     16.06 o 
 -10   7   6       71.34       43.15     11.78 o 
  -9   7   6        2.49       -2.48      8.71 o 
  -8   7   6       27.06       21.49     10.05 o 
  -7   7   6       16.30        4.74      9.68 o 
  -6   7   6      350.88      330.38     21.84 o 
  -5   7   6        2.51        7.73      9.39 o 
  -4   7   6        4.39       15.58      8.39 o 
  -3   7   6       62.31      101.62     24.07 o 
  -2   7   6      174.77      191.13     14.30 o 
  -1   7   6     1206.68     1105.78    114.05 o 
   0   7   6     1539.78     1465.86    125.06 o 
   1   7   6      306.79      310.09     31.40 o 
   2   7   6      119.26      111.67     12.85 o 
   3   7   6      435.93      478.35     36.62 o 
   4   7   6      673.37      697.06     38.33 o 
   5   7   6     1030.94     1132.96    108.88 o 
   6   7   6      396.51      484.73     49.59 o 
   7   7   6      838.81      973.22     48.46 o 
   8   7   6     2211.20     2638.39    168.04 o 
   9   7   6      588.17      651.78     54.06 o 
  10   7   6      204.28      229.50     30.25 o 
 -10   8   6      183.89      204.02     18.86 o 
  -9   8   6      362.85      364.13     22.56 o 
  -8   8   6      115.41      116.01     16.76 o 
  -7   8   6       50.84       28.49     12.80 o 
  -6   8   6      130.97      111.07     16.21 o 
  -5   8   6      129.43      109.70     16.07 o 
  -4   8   6      156.94      133.10     14.34 o 
  -3   8   6      313.01      302.86     24.64 o 
  -2   8   6        0.89       -1.39      8.29 o 
  -1   8   6      158.49      161.35     20.15 o 
   0   8   6      453.02      457.12     39.89 o 
   1   8   6      175.84      172.50     16.87 o 
   2   8   6       15.97       10.17     10.98 o 
   3   8   6      265.83      316.82     30.29 o 
   4   8   6       18.23       15.13     15.29 o 
   5   8   6      144.00      183.66     25.40 o 
   6   8   6      336.24      459.59     37.66 o 
   7   8   6       34.66       63.94     33.10 o 
   8   8   6        3.21      -10.78     24.02 o 
  -7   9   6      212.89      229.95     33.53 o 
  -6   9   6        1.07      -10.55     10.09 o 
  -5   9   6      174.03      185.87     30.74 o 
  -4   9   6       11.21        3.74     11.32 o 
  -3   9   6        0.27        7.68     12.32 o 
  -2   9   6        8.69        6.40     12.81 o 
  -1   9   6      431.08      459.19     57.92 o 
   0   9   6       10.62       21.35     12.75 o 
   1   9   6       89.93      114.48     17.43 o 
   2   9   6      231.89      276.43     23.79 o 
   3   9   6      311.41      342.68     61.60 o 
   4   9   6        0.31        6.57     16.81 o 
 -17   1   7      838.64      802.21     50.13 o 
 -16   1   7      770.94      767.68     31.46 o 
 -15   1   7      687.77      651.11     28.51 o 
 -14   1   7     1551.37     1631.54     39.76 o 
 -13   1   7     2582.86     2692.76     46.88 o 
 -12   1   7      100.51      130.45     12.80 o 
 -11   1   7       89.93      110.58     11.42 o 
 -10   1   7     5933.60     6058.76    146.56 o 
  -9   1   7      884.51      894.80     21.46 o 
  -8   1   7      403.15      350.69      9.61 o 
  -7   1   7    22003.37    23798.00    342.93 o 
  -6   1   7      623.20      564.01     18.94 o 
  -5   1   7      172.46      199.62     10.45 o 
  -4   1   7     4167.12     4623.09    119.67 o 
  -3   1   7     3012.33     3092.68     89.32 o 
  -2   1   7     1089.19     1175.99     37.12 o 
  -1   1   7     1881.61     2098.48     24.16 o 
   0   1   7     1609.06     1529.53     88.60 o 
   1   1   7      249.40      220.00     13.09 o 
   2   1   7      425.74      340.39     15.81 o 
   3   1   7      388.84      504.35     24.68 o 
   4   1   7     6505.40     6241.02    279.18 o 
   5   1   7     7728.82     7954.08    300.39 o 
   6   1   7      224.22      287.04     14.26 o 
   7   1   7     1080.22     1150.63     42.33 o 
   8   1   7     1126.22     1190.13     45.37 o 
   9   1   7      839.18      818.51     24.85 o 
  10   1   7       71.42       82.33     14.50 o 
  11   1   7       44.73       42.02     12.59 o 
  12   1   7     1067.31     1004.57     58.40 o 
  13   1   7       99.32      106.59     16.31 o 
  14   1   7       23.08       10.87     14.81 o 
 -17   2   7       41.55       38.86     18.54 o 
 -16   2   7        8.76       11.56     15.36 o 
 -15   2   7        1.31        9.16     14.21 o 
 -14   2   7      963.62      988.81     38.51 o 
 -13   2   7     1180.01     1305.66     40.75 o 
 -12   2   7      315.00      393.09     19.34 o 
 -11   2   7     3198.63     3331.93     34.61 o 
 -10   2   7      399.99      426.84     11.19 o 
  -9   2   7      494.00      510.66     22.71 o 
  -8   2   7     6364.12     6918.02    141.49 o 
  -7   2   7      469.31      533.75     16.43 o 
  -6   2   7     3653.13     3769.27    129.74 o 
  -5   2   7    23148.72    23363.98   1032.11 o 
  -4   2   7     5593.74     6130.28    256.08 o 
  -3   2   7     4346.50     4410.17     84.88 o 
  -2   2   7      286.89      402.43     29.03 o 
  -1   2   7     4304.10     4678.75    107.60 o 
   0   2   7    29237.43    26483.86   1706.65 o 
   1   2   7    15297.75    14508.61    609.01 o 
   2   2   7     3546.19     3411.03    144.07 o 
   3   2   7       65.28       60.79      4.02 o 
   4   2   7       18.49       14.35      3.05 o 
   5   2   7      229.25      234.57     16.33 o 
   6   2   7     2612.67     2616.46     65.35 o 
   7   2   7        6.06        2.68      4.08 o 
   8   2   7      857.71      892.18     61.20 o 
   9   2   7        4.92        4.22      7.99 o 
  10   2   7       37.27       35.12     10.03 o 
  11   2   7     2004.91     2004.34     84.26 o 
  12   2   7      187.82      233.22     20.50 o 
  13   2   7       34.00       39.16     16.49 o 
  14   2   7       90.21       94.57     20.53 o 
 -16   3   7     1292.33     1249.30     47.71 o 
 -15   3   7      117.97      109.07     18.98 o 
 -14   3   7      260.19      242.70     14.73 o 
 -13   3   7       48.26       58.76      9.90 o 
 -12   3   7     1826.33     1819.33     32.23 o 
 -11   3   7     3156.62     3165.15     36.93 o 
 -10   3   7     9315.96     9231.09     84.78 o 
  -9   3   7     3705.28     3745.69     53.66 o 
  -8   3   7      132.99      140.12      8.93 o 
  -7   3   7     8457.81     8106.06    288.47 o 
  -6   3   7       23.96       28.57      5.65 o 
  -5   3   7       69.32       79.80      7.45 o 
  -4   3   7      117.16      120.79      8.80 o 
  -3   3   7    11066.16    11517.98    369.40 o 
  -2   3   7     4651.49     4004.45    220.12 o 
  -1   3   7     4877.11     3793.27    292.20 o 
   0   3   7      220.26      196.73      7.91 o 
   1   3   7     8850.69     8485.26    372.85 o 
   2   3   7    88717.25    91008.77   3959.88 o 
   3   3   7     5792.33     5687.15    231.70 o 
   4   3   7      439.56      484.36     22.77 o 
   5   3   7      880.52      928.06     39.57 o 
   6   3   7     3102.41     3183.51    113.22 o 
   7   3   7     5398.92     5393.00    209.01 o 
   8   3   7      427.08      459.94     19.66 o 
   9   3   7        1.46        8.32     12.01 o 
  10   3   7      189.50      200.04     15.80 o 
  11   3   7        4.53       15.39     12.10 o 
  12   3   7       11.68       21.19     22.32 o 
  13   3   7      136.82      120.71     31.60 o 
 -16   4   7       61.14       50.45     11.89 o 
 -15   4   7       28.21       24.57     10.87 o 
 -14   4   7      497.52      459.55     22.48 o 
 -13   4   7      902.54      936.58     29.68 o 
 -12   4   7     1282.26     1238.58     29.04 o 
 -11   4   7      755.59      786.30     23.12 o 
 -10   4   7      102.59      103.81     10.60 o 
  -9   4   7      197.89      192.60     13.16 o 
  -8   4   7     3307.80     3289.09     43.23 o 
  -7   4   7      269.98      263.69     13.45 o 
  -6   4   7      305.08      323.55     19.39 o 
  -5   4   7     7152.83     6955.84    142.64 o 
  -4   4   7      445.48      391.21     18.86 o 
  -3   4   7    18007.03    16208.15    853.69 o 
  -2   4   7     5292.52     4819.60    298.73 o 
  -1   4   7     1962.64     2144.34     68.06 o 
   0   4   7    15427.03    15378.42    413.03 o 
   1   4   7    27230.11    27548.17    873.84 o 
   2   4   7     4386.52     4157.58    196.29 o 
   3   4   7     2445.35     2359.05    119.49 o 
   4   4   7     2258.55     2250.29    106.97 o 
   5   4   7       32.96       69.08     21.11 o 
   6   4   7      154.05      168.63     10.99 o 
   7   4   7     1333.02     1404.67     39.96 o 
   8   4   7       50.27       51.52     12.62 o 
   9   4   7      476.00      485.07     39.81 o 
  10   4   7        4.87       35.96     18.91 o 
  11   4   7      269.13      277.09     26.15 o 
  12   4   7       32.09       30.08     22.70 o 
  13   4   7       44.74       31.97     25.73 o 
 -15   5   7        2.53      -14.02     10.11 o 
 -14   5   7      822.43      788.27     31.04 o 
 -13   5   7     1377.99     1409.59     36.35 o 
 -12   5   7       23.02       27.39      9.69 o 
 -11   5   7        7.77        3.02      7.75 o 
 -10   5   7     2901.92     2787.64     56.76 o 
  -9   5   7      432.62      421.39     19.10 o 
  -8   5   7     2201.88     2108.28     81.51 o 
  -7   5   7     9498.84     9110.10    287.17 o 
  -6   5   7      136.29      131.71     10.67 o 
  -5   5   7     3849.76     3682.08    129.59 o 
  -4   5   7      318.24      290.94     14.09 o 
  -3   5   7     2397.46     2289.72    118.29 o 
  -2   5   7        0.94       15.72     10.79 o 
  -1   5   7       88.01      116.86     20.73 o 
   0   5   7       18.26       24.50      6.21 o 
   1   5   7      124.12      134.97      9.84 o 
   2   5   7      469.35      438.89     30.05 o 
   3   5   7      658.28      600.25     19.45 o 
   4   5   7     7256.60     7388.26    247.20 o 
   5   5   7     3432.27     3448.37     86.74 o 
   6   5   7      297.21      338.48     22.63 o 
   7   5   7        3.77       13.95     15.95 o 
   8   5   7       52.99       88.13     14.69 o 
   9   5   7      235.05      250.88     21.48 o 
  10   5   7       44.65       31.45     12.42 o 
  11   5   7       96.30       66.05     16.67 o 
  12   5   7      504.00      499.14     30.99 o 
 -13   6   7      176.14      168.25     16.25 o 
 -12   6   7      307.50      283.12     18.96 o 
 -11   6   7       10.99        7.13      9.11 o 
 -10   6   7      574.22      484.05     21.95 o 
  -9   6   7       93.65       89.09     11.70 o 
  -8   6   7       57.19       65.19     10.96 o 
  -7   6   7     3228.76     3120.12    130.78 o 
  -6   6   7       40.37       25.28     14.24 o 
  -5   6   7        0.52       -5.89      5.44 o 
  -4   6   7        4.20       -6.12      9.97 o 
  -3   6   7       59.43       68.03      9.71 o 
  -2   6   7     7907.65     7409.81    547.05 o 
  -1   6   7      296.10      278.30     26.73 o 
   0   6   7       19.58       11.65      7.81 o 
   1   6   7      239.37      341.21     90.63 o 
   2   6   7      352.64      329.58     35.98 o 
   3   6   7      626.18      605.34     53.44 o 
   4   6   7       50.01       36.34      9.23 o 
   5   6   7        8.83        6.21      6.02 o 
   6   6   7        8.85       22.01     11.58 o 
   7   6   7     2123.42     2208.79     90.71 o 
   8   6   7        5.24       17.16     13.55 o 
   9   6   7      152.57      161.34     20.46 o 
  10   6   7     1644.00     1603.44     67.53 o 
  11   6   7      320.54      336.10     73.71 o 
 -12   7   7      280.82      270.86     20.13 o 
 -11   7   7      131.81      101.91     14.23 o 
 -10   7   7      300.02      304.23     19.89 o 
  -9   7   7       17.69       37.74     11.07 o 
  -8   7   7      428.25      376.55     20.55 o 
  -7   7   7       11.35       14.37     10.06 o 
  -6   7   7      379.49      351.47     21.75 o 
  -5   7   7      144.13      151.55     15.72 o 
  -4   7   7     3796.15     3704.34    261.35 o 
  -3   7   7      310.84      332.73     29.07 o 
  -2   7   7       12.92       33.30      9.08 o 
  -1   7   7       48.69       40.66      9.52 o 
   0   7   7      947.49      901.08     73.37 o 
   1   7   7     1032.66     1038.58     79.37 o 
   2   7   7       19.77       12.68      8.66 o 
   3   7   7      305.13      314.55     36.32 o 
   4   7   7      192.28      210.79     24.84 o 
   5   7   7      743.01      784.62     41.41 o 
   6   7   7      466.02      505.04     35.93 o 
   7   7   7      480.66      597.84     39.40 o 
   8   7   7     1073.43     1253.31     54.99 o 
   9   7   7       56.11       52.07     20.23 o 
 -10   8   7      138.84      117.30     15.86 o 
  -9   8   7      338.61      344.05     24.82 o 
  -8   8   7        2.01        2.19     10.29 o 
  -7   8   7        0.75       -3.94     10.15 o 
  -6   8   7      734.33      732.99     57.63 o 
  -5   8   7     1856.12     1686.27    136.26 o 
  -4   8   7     1304.93     1460.31    107.83 o 
  -3   8   7        6.88       12.23     10.94 o 
  -2   8   7       53.79       25.59      9.85 o 
  -1   8   7      420.65      446.46     35.25 o 
   0   8   7     1523.93     1473.45    133.81 o 
   1   8   7      579.07      506.08     58.60 o 
   2   8   7       11.69        5.99      9.19 o 
   3   8   7       27.06       36.45     13.09 o 
   4   8   7       76.69       92.27     20.72 o 
   5   8   7      145.19      141.84     24.03 o 
   6   8   7        0.24      -13.63     15.20 o 
   7   8   7        9.79        4.62     25.91 o 
  -6   9   7       86.12       87.16     16.27 o 
  -5   9   7       19.16       19.22     11.90 o 
  -4   9   7       10.25       12.18     11.61 o 
  -3   9   7      298.18      316.28     29.42 o 
  -2   9   7     1823.01     1939.07    241.25 o 
  -1   9   7      917.85     1010.70    120.48 o 
   0   9   7      116.03      115.63     23.27 o 
   1   9   7       97.86      104.54     21.92 o 
   2   9   7      300.93      308.18     30.22 o 
   3   9   7     1009.87     1241.14    165.50 o 
   4   9   7       18.44        0.84     16.68 o 
 -17   0   8       30.14       50.39     36.32 o 
 -16   0   8      143.46      125.99     22.88 o 
 -15   0   8     8783.53     8795.29    129.11 o 
 -14   0   8     2797.36     2751.08     70.38 o 
 -13   0   8      169.42      174.01     23.36 o 
 -12   0   8     2909.61     3031.83     66.03 o 
 -11   0   8    14817.10    15499.26    141.59 o 
 -10   0   8    14032.32    14667.33    130.56 o 
  -9   0   8      739.87      961.19     26.72 o 
  -8   0   8     2954.16     3424.10     58.95 o 
  -7   0   8      319.29      275.80     10.40 o 
  -6   0   8    12537.70    12867.88    474.27 o 
  -5   0   8     5609.94     5463.64    289.45 o 
  -4   0   8      910.07     1037.51    109.31 o 
  -3   0   8    63366.57    56903.67   2928.95 o 
  -2   0   8    23625.01    24766.60   2981.21 o 
  -1   0   8     1528.68     1698.72    132.72 o 
   0   0   8     1561.79     1869.70     48.97 o 
   1   0   8       68.39       68.66      4.54 o 
   2   0   8       16.09       24.66      4.63 o 
   3   0   8       85.96       77.68      8.50 o 
   4   0   8     3654.71     3614.42    208.99 o 
   5   0   8    26343.73    24664.57   1476.05 o 
   6   0   8      418.01      371.05     43.43 o 
   7   0   8     3824.89     3872.81     51.65 o 
   8   0   8       27.12       24.64     10.91 o 
   9   0   8     8727.61     8774.48    127.25 o 
  10   0   8    10992.03    11359.38    201.70 o 
  11   0   8      129.81      107.63     19.02 o 
  12   0   8      939.10      869.44     88.11 o 
  13   0   8       12.03        6.98     15.59 o 
  14   0   8     1439.27     1221.04     73.19 o 
 -17   1   8      784.31      829.08     40.07 o 
 -16   1   8      286.14      289.79     25.95 o 
 -15   1   8      551.98      592.16     27.27 o 
 -14   1   8     6178.44     6340.45     74.64 o 
 -13   1   8     4106.34     4295.08     58.70 o 
 -12   1   8      855.70      953.37     27.45 o 
 -11   1   8      193.46      179.23     14.75 o 
 -10   1   8      656.70      655.54     20.49 o 
  -9   1   8     8117.88     8094.55    326.27 o 
  -8   1   8     1427.60     1501.17     49.92 o 
  -7   1   8     2376.81     2498.71     65.23 o 
  -6   1   8      116.02      143.15     11.26 o 
  -5   1   8    18609.89    18592.17    694.26 o 
  -4   1   8     1904.28     2045.73    103.23 o 
  -3   1   8     3410.00     3668.00    109.27 o 
  -2   1   8     1087.96     1147.11     32.17 o 
  -1   1   8     2574.52     2550.36     33.37 o 
   0   1   8    32675.68    31820.68   1028.74 o 
   1   1   8      461.60      410.21     25.56 o 
   2   1   8     1752.30     1699.87    102.66 o 
   3   1   8     1139.40     1040.69     42.17 o 
   4   1   8     1107.36     1117.56     44.34 o 
   5   1   8       75.77       94.44      5.45 o 
   6   1   8      708.02      717.30     34.53 o 
   7   1   8      886.77      947.93     36.38 o 
   8   1   8     2551.87     2560.42    115.10 o 
   9   1   8     7332.70     7489.59    149.02 o 
  10   1   8      179.26      174.22     15.47 o 
  11   1   8      278.24      261.59     18.00 o 
  12   1   8        6.35       12.70     10.48 o 
  13   1   8      138.10      144.21     16.36 o 
  14   1   8      180.00      162.05     24.19 o 
 -17   2   8     2479.73     2459.66     65.73 o 
 -16   2   8      225.45      218.72     26.17 o 
 -15   2   8       60.16       47.87     16.31 o 
 -14   2   8      147.35      124.97     18.47 o 
 -13   2   8     1078.10     1135.04     38.77 o 
 -12   2   8       65.57       66.95     12.88 o 
 -11   2   8       80.63       78.99      9.12 o 
 -10   2   8     2380.89     2502.19     35.00 o 
  -9   2   8     1382.42     1526.40     48.68 o 
  -8   2   8      233.79      257.81      9.15 o 
  -7   2   8     7988.94     8150.31    287.13 o 
  -6   2   8     5772.55     5602.56    223.66 o 
  -5   2   8    30763.02    31473.03   1496.74 o 
  -4   2   8      632.40      782.84     38.40 o 
  -3   2   8     3445.26     3281.81     80.64 o 
  -2   2   8     3724.97     3778.89     63.80 o 
  -1   2   8      764.28      797.60     25.59 o 
   0   2   8    26817.77    24687.82   1218.49 o 
   1   2   8     6117.42     5509.75    204.56 o 
   2   2   8    12664.32    12468.45    585.85 o 
   3   2   8     5284.50     5254.52    200.84 o 
   4   2   8       37.93       43.18      4.49 o 
   5   2   8     3368.77     3165.22    144.60 o 
   6   2   8      170.65      166.69      9.31 o 
   7   2   8     1471.21     1417.16     50.68 o 
   8   2   8      308.00      303.41     18.85 o 
   9   2   8      392.38      395.39     26.26 o 
  10   2   8        9.16        0.72      8.71 o 
  11   2   8      793.39      785.64     47.48 o 
  12   2   8     3400.77     3234.05    151.09 o 
  13   2   8      628.89      532.65     35.75 o 
  14   2   8      280.62      256.26     29.57 o 
 -16   3   8       11.80       16.46     16.93 o 
 -15   3   8        5.35        9.87     14.17 o 
 -14   3   8       32.99       25.13     13.23 o 
 -13   3   8       23.70       31.59     19.26 o 
 -12   3   8      349.29      367.15     17.19 o 
 -11   3   8      675.20      715.18     16.32 o 
 -10   3   8      252.60      238.79     10.69 o 
  -9   3   8        1.94       -5.58      4.58 o 
  -8   3   8      682.57      704.49     15.44 o 
  -7   3   8      123.66      132.13     12.71 o 
  -6   3   8     2839.54     3041.91    100.19 o 
  -5   3   8      767.92      899.89     25.58 o 
  -4   3   8     1264.99     1485.34     43.86 o 
  -3   3   8     3831.79     4339.93    113.52 o 
  -2   3   8        9.08        4.88      2.52 o 
  -1   3   8      237.88      269.35     21.35 o 
   0   3   8      254.87      291.06     15.60 o 
   1   3   8     6468.68     6069.47    210.70 o 
   2   3   8     1611.91     1630.71     71.18 o 
   3   3   8     1430.09     1527.82     49.12 o 
   4   3   8       94.02       92.13      6.75 o 
   5   3   8      425.29      461.26     18.62 o 
   6   3   8      313.86      303.27     11.51 o 
   7   3   8     3426.06     3500.40     69.23 o 
   8   3   8      949.28     1002.57     27.80 o 
   9   3   8       64.64       59.65     11.22 o 
  10   3   8       84.63       75.66     12.52 o 
  11   3   8      290.62      304.49     19.86 o 
  12   3   8       15.03       -3.83     15.53 o 
  13   3   8       28.54       13.62     24.02 o 
 -16   4   8      251.96      245.63     33.40 o 
 -15   4   8       44.92        3.24     17.32 o 
 -14   4   8       24.45       30.02     16.20 o 
 -13   4   8      153.81      166.47     13.97 o 
 -12   4   8      970.22      968.83     30.14 o 
 -11   4   8      259.66      280.35     18.32 o 
 -10   4   8       94.20      126.26     16.95 o 
  -9   4   8    11734.17    11311.68    217.02 o 
  -8   4   8     1498.90     1482.61     27.93 o 
  -7   4   8     1975.05     1907.89     30.86 o 
  -6   4   8     4840.06     4704.85     88.76 o 
  -5   4   8     1201.04     1168.55     20.19 o 
  -4   4   8     1380.63     1276.22     41.35 o 
  -3   4   8     5061.10     4724.56    233.14 o 
  -2   4   8     1223.00     1072.16     61.84 o 
  -1   4   8     1357.94     1381.87     72.77 o 
   0   4   8     2017.72     2005.94     71.28 o 
   1   4   8     8293.77     7816.31    423.07 o 
   2   4   8     3681.66     3495.13    199.45 o 
   3   4   8     6785.64     6554.85    240.62 o 
   4   4   8    11991.50    11526.81    329.10 o 
   5   4   8        4.57        9.88      5.30 o 
   6   4   8      796.03      801.84     22.43 o 
   7   4   8     2202.22     2391.26     59.36 o 
   8   4   8       34.96       46.90     15.29 o 
   9   4   8       39.17       27.48     12.67 o 
  10   4   8      154.60      188.55     19.73 o 
  11   4   8     1350.13     1478.33     78.07 o 
  12   4   8     1786.02     1723.25     86.32 o 
 -15   5   8      105.27       93.40     13.91 o 
 -14   5   8      191.24      167.87     16.50 o 
 -13   5   8     1352.20     1367.07     32.49 o 
 -12   5   8      226.74      258.58     16.37 o 
 -11   5   8       53.64       45.12      9.53 o 
 -10   5   8       15.01       10.13      9.04 o 
  -9   5   8      277.90      264.70     15.40 o 
  -8   5   8     4724.61     4621.72    114.07 o 
  -7   5   8     2760.65     2615.32     72.75 o 
  -6   5   8      398.97      390.54     16.03 o 
  -5   5   8     2556.81     2320.97    138.27 o 
  -4   5   8      443.36      429.30     18.84 o 
  -3   5   8      850.35      768.98     54.70 o 
  -2   5   8      140.79      141.27     13.87 o 
  -1   5   8      839.06      837.08     59.60 o 
   0   5   8     1196.44     1077.38     57.76 o 
   1   5   8      487.05      522.60     46.07 o 
   2   5   8       64.64       64.17      7.59 o 
   3   5   8     2621.89     2496.40    133.51 o 
   4   5   8      568.74      626.64     21.06 o 
   5   5   8      924.74      927.90     30.41 o 
   6   5   8       69.64       82.77     20.05 o 
   7   5   8      899.67      948.19     65.80 o 
   8   5   8     1002.76     1071.64     37.01 o 
   9   5   8      164.66      162.97     19.13 o 
  10   5   8        5.47        1.70     13.05 o 
  11   5   8       53.34       44.43     16.11 o 
 -13   6   8       21.96       28.29     11.19 o 
 -12   6   8      853.38      845.47     28.59 o 
 -11   6   8     3019.90     3053.52     86.19 o 
 -10   6   8     1096.84     1126.01     32.58 o 
  -9   6   8        5.52       11.05     10.51 o 
  -8   6   8       16.98       10.76      7.86 o 
  -7   6   8     2922.14     2776.39    109.29 o 
  -6   6   8     1669.71     1599.95     97.47 o 
  -5   6   8      278.22      184.72     48.99 o 
  -4   6   8       36.49       39.84     16.03 o 
  -3   6   8     9968.40     9191.94    600.40 o 
  -2   6   8      384.00      368.60     29.65 o 
  -1   6   8        4.18        7.94      6.65 o 
   0   6   8       49.39       41.43     13.27 o 
   1   6   8       17.95       11.58      7.28 o 
   2   6   8      336.14      312.59     23.15 o 
   3   6   8      386.97      416.51     22.13 o 
   4   6   8      131.33      122.14     14.67 o 
   5   6   8     2432.02     2180.84    216.05 o 
   6   6   8     1976.50     2033.43     59.41 o 
   7   6   8     1565.82     1645.39     69.19 o 
   8   6   8       71.27       93.81     28.26 o 
   9   6   8     1458.58     1670.36     90.04 o 
  10   6   8     1090.50     1356.42     89.82 o 
 -12   7   8      272.52      258.05     19.50 o 
 -11   7   8       10.43       12.30     10.25 o 
 -10   7   8      544.64      536.08     24.45 o 
  -9   7   8     1278.32     1309.62     76.98 o 
  -8   7   8      102.53       88.59     12.73 o 
  -7   7   8       76.66       76.96     13.04 o 
  -6   7   8      273.12      256.97     26.91 o 
  -5   7   8      630.38      612.83     25.90 o 
  -4   7   8      106.95      116.45     12.34 o 
  -3   7   8     1490.48     1412.70    117.31 o 
  -2   7   8      151.69      146.07     13.47 o 
  -1   7   8        9.26       11.50      7.90 o 
   0   7   8      794.50      732.15     85.10 o 
   1   7   8        0.97        1.04     12.45 o 
   2   7   8      144.78      157.93     14.24 o 
   3   7   8      109.78      157.45     16.92 o 
   4   7   8      605.97      672.41     51.79 o 
   5   7   8      202.74      210.00     25.49 o 
   6   7   8        3.26       -8.70     14.22 o 
   7   7   8     1078.48     1262.57     53.82 o 
   8   7   8     1211.02     1449.56     58.86 o 
   9   7   8      809.44     1123.08     54.29 o 
 -10   8   8      139.79      125.24     16.03 o 
  -9   8   8       23.87       19.58     12.07 o 
  -8   8   8      260.10      247.57     18.87 o 
  -7   8   8      143.48      141.09     17.52 o 
  -6   8   8       67.38       73.43     14.27 o 
  -5   8   8     1962.03     1834.27    189.96 o 
  -4   8   8       25.05       25.02     10.19 o 
  -3   8   8      910.21      947.62     62.62 o 
  -2   8   8      194.32      196.92     17.62 o 
  -1   8   8       31.25       38.55     10.87 o 
   0   8   8      617.25      575.04     68.33 o 
   1   8   8      180.86      167.69     18.33 o 
   2   8   8      460.08      447.97     31.31 o 
   3   8   8      151.94      144.23     18.14 o 
   4   8   8       57.17       60.48     19.25 o 
   5   8   8      199.52      209.03     27.89 o 
   6   8   8       80.55       82.08     22.36 o 
   7   8   8       21.33       10.44     19.08 o 
  -6   9   8      144.49      144.67     20.19 o 
  -5   9   8       53.75       46.13     13.41 o 
  -4   9   8        0.22       -5.11     10.24 o 
  -3   9   8        0.15       -4.65      8.88 o 
  -2   9   8       10.42        8.62     10.56 o 
  -1   9   8       84.37      100.36     14.93 o 
   0   9   8       13.43       14.56     12.60 o 
   1   9   8      333.87      317.15     44.58 o 
   2   9   8      144.74      141.31     31.71 o 
   3   9   8      107.62       87.27     61.11 o 
 -17   1   9       28.81       20.32     15.86 o 
 -16   1   9      132.93      139.13     25.08 o 
 -15   1   9       83.03       65.59     20.39 o 
 -14   1   9      224.66      232.60     23.01 o 
 -13   1   9       33.95       27.62     16.19 o 
 -12   1   9      440.82      408.78     19.57 o 
 -11   1   9        2.79        4.13      5.75 o 
 -10   1   9     5767.84     5371.36    249.11 o 
  -9   1   9      226.92      281.60     12.48 o 
  -8   1   9       88.09       99.11      5.77 o 
  -7   1   9       95.10       79.40      5.03 o 
  -6   1   9      359.99      422.10     14.92 o 
  -5   1   9     4793.79     5451.19    171.13 o 
  -4   1   9      871.51      872.04     26.58 o 
  -3   1   9       95.82       96.37     10.34 o 
  -2   1   9     4408.14     4536.35    146.62 o 
  -1   1   9      126.21      167.14      8.62 o 
   0   1   9     3361.78     3638.48     85.58 o 
   1   1   9     1492.47     1358.48     71.44 o 
   2   1   9    12946.34    11690.41    671.09 o 
   3   1   9      125.74      162.78     10.18 o 
   4   1   9     6058.82     5728.60    263.82 o 
   5   1   9     1488.60     1435.87     55.41 o 
   6   1   9      348.23      365.30     11.66 o 
   7   1   9      709.74      822.37     33.43 o 
   8   1   9     6268.33     6222.80    231.12 o 
   9   1   9     5680.13     5794.08     56.70 o 
  10   1   9       68.44       87.77     13.13 o 
  11   1   9      274.26      296.86     20.51 o 
  12   1   9      373.95      327.34     22.78 o 
  13   1   9      593.42      575.08     27.00 o 
 -17   2   9      474.36      490.76     34.58 o 
 -16   2   9      754.55      858.64     40.22 o 
 -15   2   9      102.59       91.83     17.71 o 
 -14   2   9        3.08        1.34     12.51 o 
 -13   2   9     3091.29     3176.87    116.69 o 
 -12   2   9       57.59       65.39     13.14 o 
 -11   2   9       34.21       33.51      8.54 o 
 -10   2   9       97.17       87.95      8.77 o 
  -9   2   9     2589.45     2815.77     76.69 o 
  -8   2   9       11.89       11.36      4.16 o 
  -7   2   9      376.68      368.94     12.70 o 
  -6   2   9    15860.69    16329.72    734.47 o 
  -5   2   9     9658.82     9675.55    415.51 o 
  -4   2   9      124.36       88.47      4.88 o 
  -3   2   9      169.66      181.85      7.59 o 
  -2   2   9     3396.88     3415.20     44.76 o 
  -1   2   9     6599.73     6356.81    129.56 o 
   0   2   9    22066.59    21378.85    791.28 o 
   1   2   9     2945.08     2716.70     81.27 o 
   2   2   9      511.37      535.09     24.33 o 
   3   2   9     8857.93     8675.39    386.43 o 
   4   2   9      119.81      136.33      7.48 o 
   5   2   9     3458.55     3417.82    117.95 o 
   6   2   9      167.38      135.24     16.65 o 
   7   2   9      989.83      952.27     35.40 o 
   8   2   9     3433.18     3555.33     49.07 o 
   9   2   9     2678.45     2743.12     45.48 o 
  10   2   9      155.04      135.45     14.29 o 
  11   2   9      207.36      182.41     18.89 o 
  12   2   9       65.76       74.59     16.24 o 
  13   2   9        5.78       23.16     12.10 o 
 -16   3   9      148.28      116.66     21.46 o 
 -15   3   9     2861.74     2826.34     65.81 o 
 -14   3   9      193.70      215.31     30.95 o 
 -13   3   9      234.80      211.93     20.57 o 
 -12   3   9      786.36      819.06     33.74 o 
 -11   3   9     2848.21     2832.60     63.23 o 
 -10   3   9     1115.04     1138.87     29.11 o 
  -9   3   9       26.23       44.72      9.97 o 
  -8   3   9     3761.45     3569.78     79.78 o 
  -7   3   9    11902.21    10838.73    597.67 o 
  -6   3   9    18020.66    17455.59    767.97 o 
  -5   3   9       41.67      101.86     31.12 o 
  -4   3   9     5050.96     5282.79    104.01 o 
  -3   3   9       10.09       19.89      3.19 o 
  -2   3   9      126.24      109.11      7.25 o 
  -1   3   9       56.61       73.28      9.30 o 
   0   3   9      266.96      282.00     14.89 o 
   1   3   9     3539.94     3193.20     96.87 o 
   2   3   9     2265.82     2136.48     83.76 o 
   3   3   9       10.78       19.11      8.15 o 
   4   3   9     1703.64     1622.68     48.13 o 
   5   3   9      195.83      178.15     18.66 o 
   6   3   9     2398.63     2265.31    128.66 o 
   7   3   9     3668.32     3808.46     71.26 o 
   8   3   9       30.32       21.59     11.20 o 
   9   3   9      326.57      367.83     23.01 o 
  10   3   9     5338.09     5660.52    304.67 o 
  11   3   9     1598.79     1546.56     59.96 o 
  12   3   9       99.56      104.08     18.08 o 
  13   3   9      328.34      377.11     97.84 o 
 -15   4   9       63.56       55.50     21.22 o 
 -14   4   9        5.08        5.59     14.32 o 
 -13   4   9      591.57      608.66     38.32 o 
 -12   4   9      246.35      257.10     24.59 o 
 -11   4   9      965.49     1050.42     30.14 o 
 -10   4   9       45.34       92.76     13.05 o 
  -9   4   9      990.20     1019.31     22.31 o 
  -8   4   9     1025.61     1006.01     22.34 o 
  -7   4   9     2601.60     2560.57     34.33 o 
  -6   4   9     7285.60     6957.18    115.44 o 
  -5   4   9     2045.81     1849.20     81.47 o 
  -4   4   9       27.30       33.04      5.60 o 
  -3   4   9      800.25      775.69     30.51 o 
  -2   4   9     2502.12     2028.55    143.99 o 
  -1   4   9     1531.00     1371.64     60.44 o 
   0   4   9     3112.31     2853.01    160.83 o 
   1   4   9      207.58      230.19     15.84 o 
   2   4   9       48.82       49.98      6.54 o 
   3   4   9     2621.06     2455.01     84.21 o 
   4   4   9      693.04      656.47     19.03 o 
   5   4   9        2.44       13.00      7.21 o 
   6   4   9        0.16       10.08      7.23 o 
   7   4   9     1247.00     1339.79     46.22 o 
   8   4   9     2466.23     2694.23     65.82 o 
   9   4   9     1301.04     1394.65     50.75 o 
  10   4   9       43.86       55.56     19.12 o 
  11   4   9        1.23       20.47     20.05 o 
  12   4   9     1146.54     1353.68     79.97 o 
 -15   5   9        6.86        5.81     19.36 o 
 -14   5   9       83.74       86.96     11.46 o 
 -13   5   9      509.10      511.73     19.76 o 
 -12   5   9       50.96       55.56     10.05 o 
 -11   5   9       28.86       36.45      8.75 o 
 -10   5   9     1310.83     1335.95     32.77 o 
  -9   5   9      108.96      114.43     14.08 o 
  -8   5   9       13.96       20.79     10.10 o 
  -7   5   9      155.19      134.29     11.36 o 
  -6   5   9      437.75      394.06     14.74 o 
  -5   5   9      192.88      173.93     41.54 o 
  -4   5   9     2400.19     2337.75    115.51 o 
  -3   5   9      260.74      228.14     13.00 o 
  -2   5   9      743.18      695.50     48.14 o 
  -1   5   9     2617.71     2437.90    172.43 o 
   0   5   9     2941.43     2742.33    163.25 o 
   1   5   9      147.86      136.43     22.20 o 
   2   5   9     4808.65     4477.56    264.18 o 
   3   5   9     1089.18     1035.57     67.71 o 
   4   5   9      161.67      176.31     13.25 o 
   5   5   9     2331.06     2136.77    112.87 o 
   6   5   9       60.58       60.48     15.80 o 
   7   5   9      140.80      154.92     21.86 o 
   8   5   9     4405.03     4863.49    104.22 o 
   9   5   9      562.07      676.56     41.03 o 
  10   5   9       66.48       58.58     16.29 o 
  11   5   9       14.33        2.87     14.23 o 
 -13   6   9       66.20       76.52     12.95 o 
 -12   6   9      573.96      594.90     30.69 o 
 -11   6   9       97.01      109.46     13.04 o 
 -10   6   9       53.35       52.76     10.40 o 
  -9   6   9        0.61       10.21     12.99 o 
  -8   6   9      710.79      696.09     23.60 o 
  -7   6   9      857.88      790.10     30.47 o 
  -6   6   9       72.35       72.68     11.49 o 
  -5   6   9       94.04       84.96     10.11 o 
  -4   6   9      299.06      244.42     24.21 o 
  -3   6   9     5102.77     4792.56    302.72 o 
  -2   6   9       85.75       88.70     14.77 o 
  -1   6   9        9.29       11.93      7.05 o 
   0   6   9      805.35      726.45     70.24 o 
   1   6   9        0.05       -9.09      7.06 o 
   2   6   9     1070.98      992.21     84.50 o 
   3   6   9      767.42      813.13     88.60 o 
   4   6   9      426.50      431.16     28.04 o 
   5   6   9      463.22      474.69     24.71 o 
   6   6   9      238.33      285.92     21.49 o 
   7   6   9      349.64      356.65     25.43 o 
   8   6   9        1.84        9.46     13.81 o 
   9   6   9      122.25      165.08     20.81 o 
  10   6   9        2.13        0.80     18.27 o 
 -12   7   9      581.38      572.57     25.70 o 
 -11   7   9       15.05       12.37     10.86 o 
 -10   7   9       11.05       -8.55      9.03 o 
  -9   7   9      115.31      116.51     13.90 o 
  -8   7   9      197.18      180.61     15.32 o 
  -7   7   9       41.58       59.75     12.35 o 
  -6   7   9        1.23        7.62      8.63 o 
  -5   7   9      159.98      163.16     21.30 o 
  -4   7   9      109.96      110.88     12.11 o 
  -3   7   9        3.66       -5.78      7.03 o 
  -2   7   9      153.38      170.76     14.16 o 
  -1   7   9     1199.82     1302.71    124.68 o 
   0   7   9      148.92      139.70     20.86 o 
   1   7   9       59.89       48.43     10.46 o 
   2   7   9      111.95      112.91     14.33 o 
   3   7   9      277.13      252.67     20.41 o 
   4   7   9      144.68      171.23     18.11 o 
   5   7   9      170.78      162.32     24.04 o 
   6   7   9      157.53      151.40     24.11 o 
   7   7   9       18.84       43.46     19.41 o 
   8   7   9       48.35       69.34     22.22 o 
  -9   8   9      257.01      270.17     19.71 o 
  -8   8   9       49.69       54.42     12.40 o 
  -7   8   9       28.67       31.24     12.00 o 
  -6   8   9       86.72       75.92     14.42 o 
  -5   8   9     1000.07      979.52     52.47 o 
  -4   8   9      403.23      420.58     28.36 o 
  -3   8   9        0.53       -0.38      8.57 o 
  -2   8   9        9.20       14.64      9.94 o 
  -1   8   9     1894.46     1949.42    180.60 o 
   0   8   9     2258.67     2307.69    217.25 o 
   1   8   9      549.67      547.37     59.90 o 
   2   8   9        0.74       -3.90      8.94 o 
   3   8   9      169.71      156.04     18.72 o 
   4   8   9     1053.74     1207.25    114.93 o 
   5   8   9      290.16      310.53     31.60 o 
   6   8   9       36.18       12.63     18.90 o 
  -6   9   9      208.51      183.03     23.62 o 
  -5   9   9       66.91       71.37     15.50 o 
  -4   9   9      477.80      513.73     52.66 o 
  -3   9   9      486.71      530.44     35.96 o 
  -2   9   9       24.86       31.39     11.73 o 
  -1   9   9       25.60       28.01     11.46 o 
   0   9   9      133.60      156.03     28.30 o 
   1   9   9      441.72      422.75     64.10 o 
   2   9   9       40.79       36.10     14.46 o 
 -17   0  10      325.45      234.87     45.99 o 
 -16   0  10     1068.51     1057.32     50.32 o 
 -15   0  10      258.01      256.61     27.21 o 
 -14   0  10      220.28      256.59     26.24 o 
 -13   0  10     5317.67     5841.97    264.62 o 
 -12   0  10     6464.59     7231.10    101.82 o 
 -11   0  10     1374.95     1301.32     42.52 o 
 -10   0  10       26.86       20.54     11.13 o 
  -9   0  10      320.26      341.25     16.32 o 
  -8   0  10    29150.17    28837.29   1184.61 o 
  -7   0  10      574.83      574.40     17.55 o 
  -6   0  10     1469.50     1413.90     73.23 o 
  -5   0  10     3628.99     3346.11    186.63 o 
  -4   0  10     5419.67     5539.33    192.76 o 
  -3   0  10    17539.06    17454.17   1284.77 o 
  -2   0  10      625.76      565.04     24.84 o 
  -1   0  10      128.67      111.16     10.50 o 
   0   0  10    11224.72    11187.57    136.12 o 
   1   0  10    49155.93    42168.29   4460.57 o 
   2   0  10    16789.25    14442.04   1354.00 o 
   3   0  10        0.60        3.82      6.81 o 
   4   0  10       35.46       41.86      5.87 o 
   5   0  10     2888.14     2847.24    198.86 o 
   6   0  10     5919.50     5693.75    300.88 o 
   7   0  10     1315.79     1386.51     33.89 o 
   8   0  10      457.88      484.89     22.88 o 
   9   0  10        7.96       -3.76     10.56 o 
  10   0  10     2330.69     2462.07     63.93 o 
  11   0  10       58.91       72.71     18.45 o 
  12   0  10       22.67        5.54     15.43 o 
  13   0  10      248.16      229.89     28.11 o 
 -17   1  10      235.81      212.28     24.72 o 
 -16   1  10       74.28       35.87     16.25 o 
 -15   1  10       29.72       23.35     14.05 o 
 -14   1  10     1062.73     1088.27     39.45 o 
 -13   1  10     6752.84     6593.56    307.07 o 
 -12   1  10       37.28       18.35     10.05 o 
 -11   1  10     2415.31     2403.24     48.10 o 
 -10   1  10       12.12       18.87      6.81 o 
  -9   1  10      472.63      500.11     15.70 o 
  -8   1  10     1991.80     1979.82     72.57 o 
  -7   1  10     7624.38     7560.39    267.33 o 
  -6   1  10      114.34      105.04      5.27 o 
  -5   1  10     3179.44     2933.77    142.68 o 
  -4   1  10     1648.69     1749.34     52.87 o 
  -3   1  10     3273.44     3221.52    147.30 o 
  -2   1  10     2310.73     2419.24     70.48 o 
  -1   1  10     1277.48     1225.21     22.26 o 
   0   1  10     7034.12     6765.68    174.89 o 
   1   1  10       28.90       33.52      2.90 o 
   2   1  10    18807.13    16525.36    913.99 o 
   3   1  10     6699.35     6345.95    336.06 o 
   4   1  10     2621.95     2508.99    131.98 o 
   5   1  10     2905.01     2840.75    121.45 o 
   6   1  10      567.44      565.41     28.46 o 
   7   1  10     2931.40     2838.29    112.18 o 
   8   1  10     2921.13     2934.47    126.98 o 
   9   1  10     5552.09     5567.35     62.85 o 
  10   1  10      565.30      614.74     29.20 o 
  11   1  10      144.04      131.32     15.27 o 
  12   1  10      335.01      319.90     20.78 o 
  13   1  10      192.63      169.31     17.89 o 
 -17   2  10      754.36      746.55     40.07 o 
 -16   2  10        1.68       10.99     15.27 o 
 -15   2  10        5.65       15.45     15.86 o 
 -14   2  10      860.08      845.73     36.37 o 
 -13   2  10      349.62      330.07     24.08 o 
 -12   2  10     1576.41     1585.75     43.28 o 
 -11   2  10      253.75      237.27     15.08 o 
 -10   2  10      779.52      797.55     23.67 o 
  -9   2  10      299.58      307.62     15.85 o 
  -8   2  10       89.00       86.05      5.80 o 
  -7   2  10      372.11      395.89     22.98 o 
  -6   2  10     6630.62     6594.07    289.47 o 
  -5   2  10      946.70     1140.22     33.90 o 
  -4   2  10      891.08     1064.84     38.87 o 
  -3   2  10     1871.66     1891.80     43.83 o 
  -2   2  10      509.40      563.01     16.08 o 
  -1   2  10     1432.45     1460.42     34.46 o 
   0   2  10     1960.51     1831.83     43.70 o 
   1   2  10     3577.81     3414.11    103.46 o 
   2   2  10      304.04      285.11      9.45 o 
   3   2  10     2313.83     2173.24     85.99 o 
   4   2  10     4847.38     4716.01    167.04 o 
   5   2  10       18.77       19.17      5.66 o 
   6   2  10       19.62       19.10      6.50 o 
   7   2  10      295.63      305.82     27.18 o 
   8   2  10        5.84       -0.69     10.85 o 
   9   2  10      133.85      120.09     16.09 o 
  10   2  10      861.52      936.27     30.35 o 
  11   2  10      148.65      144.91     18.24 o 
  12   2  10        0.38       -2.84     12.38 o 
  13   2  10        0.78        8.84     14.00 o 
 -16   3  10      937.74      886.51     42.16 o 
 -15   3  10       68.16       66.57     18.37 o 
 -14   3  10       13.24       -3.39     11.69 o 
 -13   3  10       23.40       13.41     11.90 o 
 -12   3  10      277.05      228.06     16.57 o 
 -11   3  10      130.46      140.35     13.23 o 
 -10   3  10        1.12       -0.21      6.71 o 
  -9   3  10      127.43      112.42     11.45 o 
  -8   3  10     1490.07     1457.05     42.50 o 
  -7   3  10     5238.16     4779.46    234.44 o 
  -6   3  10      549.81      558.06     26.90 o 
  -5   3  10      213.64      185.09     32.20 o 
  -4   3  10     1676.59     1731.81     40.87 o 
  -3   3  10      327.29      330.93     10.71 o 
  -2   3  10      132.19      150.33      6.41 o 
  -1   3  10      287.72      277.48      9.28 o 
   0   3  10      158.77      185.83      7.74 o 
   1   3  10      356.29      354.88     14.09 o 
   2   3  10      791.52      788.58     27.64 o 
   3   3  10      766.67      766.70     25.26 o 
   4   3  10     1350.91     1381.69     46.93 o 
   5   3  10     2535.85     2415.79     66.54 o 
   6   3  10      131.85      123.47     25.15 o 
   7   3  10      172.36      165.33     13.39 o 
   8   3  10        6.72       -1.18     10.12 o 
   9   3  10       60.26       53.88     14.01 o 
  10   3  10        9.77       18.70     13.36 o 
  11   3  10        0.05        9.26     13.32 o 
  12   3  10        1.29        3.35     16.17 o 
 -15   4  10       78.13       81.69     23.41 o 
 -14   4  10      117.02      132.99     24.27 o 
 -13   4  10      109.05      104.55     20.98 o 
 -12   4  10      415.11      448.05     31.36 o 
 -11   4  10      619.66      578.77     27.44 o 
 -10   4  10      131.53      122.14     14.87 o 
  -9   4  10       41.28       43.46     11.71 o 
  -8   4  10     1397.72     1451.22     38.57 o 
  -7   4  10     5368.10     5253.08    124.61 o 
  -6   4  10     9754.86     9347.73    152.89 o 
  -5   4  10        0.16        3.80      4.01 o 
  -4   4  10     1536.77     1541.80     22.45 o 
  -3   4  10     1315.60     1248.87     46.23 o 
  -2   4  10     8039.22     7514.19    350.01 o 
  -1   4  10     1314.61     1199.60     46.63 o 
   0   4  10        0.68       12.94      5.24 o 
   1   4  10        2.76       15.41      4.91 o 
   2   4  10       17.36       18.03      6.04 o 
   3   4  10     1449.79     1367.49     50.93 o 
   4   4  10      126.45      177.59     23.06 o 
   5   4  10       36.61       42.85      9.04 o 
   6   4  10      376.77      413.73     21.70 o 
   7   4  10      527.36      562.14     32.53 o 
   8   4  10      496.27      528.58     34.19 o 
   9   4  10      289.44      330.14     29.91 o 
  10   4  10        4.07       -7.95     18.82 o 
  11   4  10      558.70      547.64     38.56 o 
  12   4  10      112.35      143.97     37.08 o 
 -14   5  10      749.76      846.95    108.43 o 
 -13   5  10      766.13      793.48     36.50 o 
 -12   5  10       12.57        9.40      7.82 o 
 -11   5  10      144.47      144.37     13.71 o 
 -10   5  10      373.49      361.12     19.95 o 
  -9   5  10      716.13      694.20     20.95 o 
  -8   5  10       11.48        6.76      6.70 o 
  -7   5  10      114.54       84.86      9.63 o 
  -6   5  10      939.50      898.16     20.80 o 
  -5   5  10      473.93      404.98     40.51 o 
  -4   5  10      153.33      126.21     10.57 o 
  -3   5  10     2227.60     2079.22    113.82 o 
  -2   5  10     1377.93     1288.59     90.18 o 
  -1   5  10     1391.17     1305.43     72.08 o 
   0   5  10     1932.60     1608.70    137.30 o 
   1   5  10      287.21      245.58     22.76 o 
   2   5  10     6148.55     5555.39    476.75 o 
   3   5  10    12578.06    12160.18    873.28 o 
   4   5  10     2118.25     2216.88    128.16 o 
   5   5  10     1567.74     1526.95     48.77 o 
   6   5  10       55.37       43.98     15.76 o 
   7   5  10     1501.72     1595.53     62.22 o 
   8   5  10     5499.60     6230.18    106.79 o 
   9   5  10     1499.64     1749.18     85.72 o 
  10   5  10       26.16       35.70     19.46 o 
  11   5  10        1.13        4.18     13.71 o 
 -13   6  10      446.39      499.44     21.67 o 
 -12   6  10     2133.92     2278.23     39.93 o 
 -11   6  10       34.37       40.95     10.07 o 
 -10   6  10        3.43        2.13      7.88 o 
  -9   6  10       37.69       34.73      9.57 o 
  -8   6  10     2125.92     2158.90     39.32 o 
  -7   6  10      783.52      776.43     24.51 o 
  -6   6  10        8.49        2.17      9.97 o 
  -5   6  10      173.01      176.26     16.17 o 
  -4   6  10      249.14      239.61     14.76 o 
  -3   6  10     2988.82     2831.22    156.57 o 
  -2   6  10      637.07      560.09     33.16 o 
  -1   6  10        6.19        6.26      7.16 o 
   0   6  10      416.31      390.77     41.86 o 
   1   6  10     9206.27     8139.72    677.45 o 
   2   6  10     4980.66     4671.21    349.43 o 
   3   6  10        1.25       21.00     10.57 o 
   4   6  10        7.47        5.09     10.36 o 
   5   6  10      182.65      203.76     23.71 o 
   6   6  10      399.36      479.02     62.18 o 
   7   6  10      439.20      512.59     46.19 o 
   8   6  10      336.50      357.04     25.88 o 
   9   6  10       23.52       48.97     16.58 o 
 -12   7  10      414.59      417.49     21.93 o 
 -11   7  10      317.90      294.64     19.23 o 
 -10   7  10      300.73      305.54     19.36 o 
  -9   7  10      117.82      121.77     13.57 o 
  -8   7  10      493.55      490.83     22.26 o 
  -7   7  10      105.58      115.42     16.01 o 
  -6   7  10       71.03       99.32     13.55 o 
  -5   7  10      655.37      666.53     27.69 o 
  -4   7  10      430.03      451.09     25.77 o 
  -3   7  10      195.62      193.01     14.86 o 
  -2   7  10      399.96      390.63     36.31 o 
  -1   7  10      954.36      879.08     73.03 o 
   0   7  10      280.06      259.00     29.97 o 
   1   7  10       82.72       55.02     11.07 o 
   2   7  10       66.81       65.01     11.87 o 
   3   7  10       26.95       51.76     13.27 o 
   4   7  10      219.79      232.19     20.37 o 
   5   7  10      265.40      300.67     39.55 o 
   6   7  10      124.53      125.78     22.89 o 
   7   7  10       20.82       25.31     17.77 o 
   8   7  10      103.96      138.07     25.96 o 
  -9   8  10        3.22       -4.26      9.82 o 
  -8   8  10       39.99       35.86     11.68 o 
  -7   8  10        0.30       16.30     11.04 o 
  -6   8  10      200.34      193.63     18.56 o 
  -5   8  10       24.71       21.95     11.29 o 
  -4   8  10        0.31       -2.39      8.34 o 
  -3   8  10       67.99       67.67     14.81 o 
  -2   8  10       29.41       25.53     10.08 o 
  -1   8  10      566.05      536.85     56.08 o 
   0   8  10     1015.26     1030.23     89.32 o 
   1   8  10      172.27      192.44     21.58 o 
   2   8  10        6.97       -0.13      9.47 o 
   3   8  10      714.44      790.28     51.92 o 
   4   8  10       27.57       31.09     19.04 o 
   5   8  10      144.44      192.31     26.95 o 
  -5   9  10       45.12       60.57     14.78 o 
  -4   9  10       29.74       18.34     12.70 o 
  -3   9  10       14.88        7.25     10.72 o 
  -2   9  10        0.07       14.93     11.06 o 
  -1   9  10       62.57       66.81     13.81 o 
   0   9  10        1.21       -9.92      9.39 o 
   1   9  10       12.81       10.57     12.43 o 
 -17   1  11       44.09       37.82     17.07 o 
 -16   1  11      399.96      396.04     28.28 o 
 -15   1  11      159.63      140.69     19.24 o 
 -14   1  11     1399.51     1485.12     45.27 o 
 -13   1  11     5620.20     5760.67    105.83 o 
 -12   1  11     2230.39     2219.67    119.49 o 
 -11   1  11       53.30       43.67      9.43 o 
 -10   1  11     3713.69     3910.10     84.93 o 
  -9   1  11    11592.52    11712.83    309.23 o 
  -8   1  11     2906.99     3019.27    105.36 o 
  -7   1  11       39.95       33.61      4.58 o 
  -6   1  11     2194.54     2266.93     75.83 o 
  -5   1  11      136.77      103.99      5.78 o 
  -4   1  11     3753.87     3840.32    183.92 o 
  -3   1  11      303.47      290.91     12.57 o 
  -2   1  11      152.87      126.48      7.45 o 
  -1   1  11    14422.62    13985.86    228.99 o 
   0   1  11      958.72     1006.46     25.41 o 
   1   1  11     8754.99     7306.87    375.85 o 
   2   1  11    12161.67    10707.99    588.60 o 
   3   1  11     2238.60     1965.94     98.88 o 
   4   1  11        6.93        2.64      3.75 o 
   5   1  11     2510.09     2416.14    101.08 o 
   6   1  11       73.25       75.87      7.55 o 
   7   1  11      589.53      565.41     21.99 o 
   8   1  11        1.63        5.80      8.24 o 
   9   1  11      564.89      572.26     26.31 o 
  10   1  11      618.50      630.04     35.61 o 
  11   1  11       59.89       62.48     18.84 o 
  12   1  11        1.97       26.15     17.60 o 
 -17   2  11       18.79       23.73     15.38 o 
 -16   2  11       97.37       70.30     18.59 o 
 -15   2  11      435.95      459.98     30.35 o 
 -14   2  11     1795.17     1795.72     50.88 o 
 -13   2  11      878.64      810.16     39.11 o 
 -12   2  11      100.83      102.29     15.25 o 
 -11   2  11     1392.30     1468.23     32.79 o 
 -10   2  11     4570.13     4635.65     86.00 o 
  -9   2  11      415.74      398.68     17.73 o 
  -8   2  11     3152.79     2967.27    101.84 o 
  -7   2  11      135.58      127.16      7.69 o 
  -6   2  11     3897.34     3852.29    167.17 o 
  -5   2  11    20896.65    20806.58    937.97 o 
  -4   2  11       36.56       30.99      4.86 o 
  -3   2  11     3040.77     2939.24     72.15 o 
  -2   2  11      996.45      892.41     25.22 o 
  -1   2  11      334.86      374.03      8.08 o 
   0   2  11      226.73      265.26     12.71 o 
   1   2  11      640.63      614.93     31.11 o 
   2   2  11      966.68      881.47     41.14 o 
   3   2  11       16.69       21.78      4.96 o 
   4   2  11      459.97      409.61     12.98 o 
   5   2  11     4445.32     4275.59    153.93 o 
   6   2  11      182.57      180.24     10.47 o 
   7   2  11     3008.57     3068.02     43.88 o 
   8   2  11     1501.01     1600.70     39.56 o 
   9   2  11       24.59       35.39     12.77 o 
  10   2  11     1239.93     1255.99     39.07 o 
  11   2  11     1579.06     1634.29     55.82 o 
  12   2  11      632.31      681.18     34.17 o 
 -16   3  11     1857.32     1903.14     58.05 o 
 -15   3  11      191.73      177.28     22.58 o 
 -14   3  11      279.03      280.13     24.77 o 
 -13   3  11       10.22       -0.51     11.12 o 
 -12   3  11     1593.88     1643.51     37.96 o 
 -11   3  11      118.38      129.21     13.19 o 
 -10   3  11      532.11      539.86     21.60 o 
  -9   3  11      779.73      779.10     29.70 o 
  -8   3  11     4497.07     4335.12    119.90 o 
  -7   3  11    26276.02    23508.16   1059.11 o 
  -6   3  11     5284.06     5147.00    248.48 o 
  -5   3  11     5094.83     5135.32    249.19 o 
  -4   3  11     3521.18     3409.95     86.53 o 
  -3   3  11    11401.25    11169.91    180.08 o 
  -2   3  11      575.97      607.54     15.62 o 
  -1   3  11      272.89      291.97     14.15 o 
   0   3  11     2655.89     2372.94     97.22 o 
   1   3  11       57.73       67.52      5.33 o 
   2   3  11     2463.97     2457.73    134.35 o 
   3   3  11      107.01       86.37      8.54 o 
   4   3  11       36.82       59.96     10.23 o 
   5   3  11     8866.44     8609.51    276.33 o 
   6   3  11     1961.59     1955.51     57.00 o 
   7   3  11        3.78        6.39      9.21 o 
   8   3  11      788.13      868.75     59.96 o 
   9   3  11     2901.81     3116.24     73.18 o 
  10   3  11       98.73      119.51     22.27 o 
  11   3  11        1.15       14.55     21.09 o 
  12   3  11      294.29      265.67     24.69 o 
 -15   4  11      473.05      500.83     33.94 o 
 -14   4  11     2004.16     2127.05     58.38 o 
 -13   4  11       34.48       45.07     15.17 o 
 -12   4  11      222.40      224.03     19.79 o 
 -11   4  11      268.81      250.69     19.70 o 
 -10   4  11     3728.30     3630.94    138.81 o 
  -9   4  11      168.83      196.61     16.96 o 
  -8   4  11     1760.97     1665.73     40.97 o 
  -7   4  11     2816.00     2643.49     96.96 o 
  -6   4  11     8912.98     8535.91    248.23 o 
  -5   4  11    16093.19    16233.98    441.60 o 
  -4   4  11     1135.88     1052.80     23.51 o 
  -3   4  11     6039.81     5686.51    153.87 o 
  -2   4  11        3.96        7.40      5.22 o 
  -1   4  11     3687.47     3411.76    149.42 o 
   0   4  11        2.60       36.85     20.70 o 
   1   4  11       15.25       14.98      5.17 o 
   2   4  11      544.02      534.49     31.72 o 
   3   4  11      728.66      721.23     43.92 o 
   4   4  11     1057.74     1023.27     51.70 o 
   5   4  11     1536.66     1454.58     33.20 o 
   6   4  11       24.62       20.99      8.16 o 
   7   4  11      704.01      694.54     36.63 o 
   8   4  11     1859.79     1944.31     59.24 o 
   9   4  11        4.58       -9.45     15.04 o 
  10   4  11       80.24       74.95     21.86 o 
  11   4  11       42.42       51.98     32.06 o 
 -14   5  11     2105.83     2180.47     86.65 o 
 -13   5  11     1056.00     1160.28     66.37 o 
 -12   5  11      854.08      866.69     55.95 o 
 -11   5  11      338.97      313.82     23.04 o 
 -10   5  11      244.23      211.26     19.67 o 
  -9   5  11     4286.39     4601.39    162.13 o 
  -8   5  11       75.48       69.37      8.29 o 
  -7   5  11      235.58      261.12     17.58 o 
  -6   5  11     2315.11     2197.34     30.67 o 
  -5   5  11     2257.30     2152.53     71.36 o 
  -4   5  11     1449.88     1369.52     43.88 o 
  -3   5  11     1410.28     1355.31     85.35 o 
  -2   5  11      551.51      548.90     80.63 o 
  -1   5  11     3038.23     2664.18    148.45 o 
   0   5  11     3526.90     3268.55    233.53 o 
   1   5  11       52.64       67.06      9.96 o 
   2   5  11     3606.03     3325.49    364.63 o 
   3   5  11     2594.33     2545.06    163.68 o 
   4   5  11       44.21       48.31     12.06 o 
   5   5  11     1155.80     1208.78     62.21 o 
   6   5  11        1.86        6.21     14.94 o 
   7   5  11     1061.07     1076.08     46.39 o 
   8   5  11      887.72      999.08     46.55 o 
   9   5  11      789.46      876.63     45.33 o 
  10   5  11       82.35       82.35     23.01 o 
 -13   6  11      133.48      122.71     20.40 o 
 -12   6  11        8.78       19.22     14.78 o 
 -11   6  11      730.72      783.38     22.45 o 
 -10   6  11      154.91      145.23     12.58 o 
  -9   6  11      609.05      603.35     21.50 o 
  -8   6  11     1049.08     1037.42     35.07 o 
  -7   6  11      718.35      736.35     23.65 o 
  -6   6  11     1021.31     1009.25     29.84 o 
  -5   6  11      412.97      434.14     18.18 o 
  -4   6  11      207.09      192.22     13.31 o 
  -3   6  11      273.68      246.92     16.58 o 
  -2   6  11       99.45       78.69     10.18 o 
  -1   6  11        1.66       -1.00      6.87 o 
   0   6  11      466.45      448.95     37.93 o 
   1   6  11      228.95      234.07     15.92 o 
   2   6  11      106.81      129.32     15.02 o 
   3   6  11      474.72      483.03     32.83 o 
   4   6  11      534.39      533.87     26.30 o 
   5   6  11       76.74      111.86     20.14 o 
   6   6  11       15.76       22.40     16.09 o 
   7   6  11        4.94      -14.13     14.27 o 
   8   6  11       78.94       60.67     19.87 o 
   9   6  11        0.14      -10.90     12.19 o 
 -11   7  11       77.37       91.08     12.77 o 
 -10   7  11     1124.10     1149.94     31.58 o 
  -9   7  11      358.98      391.38     23.03 o 
  -8   7  11      371.19      377.60     19.94 o 
  -7   7  11       43.83       40.63     10.31 o 
  -6   7  11        2.17       -0.39      8.38 o 
  -5   7  11      313.83      280.32     23.14 o 
  -4   7  11      552.02      588.26     22.69 o 
  -3   7  11      230.86      204.27     18.90 o 
  -2   7  11      827.47      827.80     67.63 o 
  -1   7  11      851.06      798.10     81.30 o 
   0   7  11      237.78      247.66     29.25 o 
   1   7  11     1770.81     1700.21    161.42 o 
   2   7  11      331.19      267.38     37.80 o 
   3   7  11       11.17        9.43     10.88 o 
   4   7  11        9.85       18.62     12.01 o 
   5   7  11      283.23      334.74     31.01 o 
   6   7  11      344.86      350.83     32.44 o 
   7   7  11        0.69      -22.55     20.24 o 
  -9   8  11      672.14      662.57     27.37 o 
  -8   8  11       56.41       47.69     12.64 o 
  -7   8  11       45.09       41.51     12.75 o 
  -6   8  11      123.42      114.29     15.62 o 
  -5   8  11       25.15       18.18     10.58 o 
  -4   8  11      107.03      101.57     13.52 o 
  -3   8  11       39.56       41.33     11.15 o 
  -2   8  11       56.08       42.83     11.01 o 
  -1   8  11       87.25       91.09     14.94 o 
   0   8  11      105.86      105.33     17.84 o 
   1   8  11       22.18       12.47     10.20 o 
   2   8  11        5.34       -3.84     11.00 o 
   3   8  11      204.87      190.05     20.85 o 
   4   8  11     1056.69     1153.81     78.16 o 
  -3   9  11     1092.33     1173.59    106.34 o 
  -2   9  11      264.55      290.36     22.54 o 
  -1   9  11      127.04      146.35     22.20 o 
 -17   0  12     2608.59     2624.71    119.68 o 
 -16   0  12     5007.88     4946.35    152.62 o 
 -15   0  12        0.64      -18.73     13.72 o 
 -14   0  12        4.51       -1.94     12.82 o 
 -13   0  12      726.65      793.21    110.44 o 
 -12   0  12     6386.57     6814.09    529.05 o 
 -11   0  12      424.15      497.97     28.46 o 
 -10   0  12       27.53       19.41     11.14 o 
  -9   0  12    10506.09    10314.31    463.44 o 
  -8   0  12     8643.66     8419.92    343.11 o 
  -7   0  12     8263.56     7296.94    634.87 o 
  -6   0  12       14.70       38.43      5.86 o 
  -5   0  12      127.24      104.69      7.78 o 
  -4   0  12     1173.44     1399.27     69.93 o 
  -3   0  12     2846.89     2771.99     84.08 o 
  -2   0  12        0.99        7.69      4.94 o 
  -1   0  12       33.47       17.59     10.97 o 
   0   0  12    64502.75    64293.05    388.52 o 
   1   0  12    16986.81    14314.50    910.56 o 
   2   0  12    31607.39    27876.38   2434.25 o 
   3   0  12     5544.93     4531.51    533.59 o 
   4   0  12      820.96      718.21     70.77 o 
   5   0  12     4474.04     3943.10    367.30 o 
   6   0  12      222.18      268.65     20.64 o 
   7   0  12      211.83      214.86     20.14 o 
   8   0  12      480.27      496.28     28.78 o 
   9   0  12     1458.45     1472.79    101.86 o 
  10   0  12       18.46      -24.59     18.35 o 
  11   0  12      146.06      110.68     30.08 o 
  12   0  12      842.76      781.73     60.80 o 
 -17   1  12        0.42        2.12     15.14 o 
 -16   1  12      270.13      268.53     29.62 o 
 -15   1  12     1505.22     1530.89     47.49 o 
 -14   1  12     2395.30     2440.10     87.03 o 
 -13   1  12     3025.73     3236.11     71.14 o 
 -12   1  12      372.81      397.91     48.10 o 
 -11   1  12      910.00     1074.64     48.70 o 
 -10   1  12      160.43      196.69     32.97 o 
  -9   1  12      212.83      214.30     14.56 o 
  -8   1  12     2679.28     2631.71     96.22 o 
  -7   1  12     2446.32     2406.96     96.04 o 
  -6   1  12      570.88      560.24     26.85 o 
  -5   1  12     1711.16     1729.76     70.06 o 
  -4   1  12      120.45      120.23     11.47 o 
  -3   1  12     1706.33     1804.75     62.69 o 
  -2   1  12      952.04      845.92     26.90 o 
  -1   1  12      660.84      608.20     23.34 o 
   0   1  12      326.31      866.24    224.35 o 
   1   1  12      698.47      601.11     33.39 o 
   2   1  12    15956.05    13750.92    719.11 o 
   3   1  12     1954.67     1773.62     81.38 o 
   4   1  12      590.82      572.01     25.56 o 
   5   1  12     1107.13     1058.11     43.74 o 
   6   1  12      778.93      735.26     30.40 o 
   7   1  12     7158.79     7023.29    270.22 o 
   8   1  12      201.01      203.95     12.91 o 
   9   1  12        0.41       -3.05      9.98 o 
  10   1  12      885.96      878.14     40.73 o 
  11   1  12      456.66      359.82     31.23 o 
  12   1  12       42.20       33.71     18.73 o 
 -16   2  12       60.92       42.55     16.14 o 
 -15   2  12       88.62       65.42     17.38 o 
 -14   2  12     1067.58     1112.68     40.59 o 
 -13   2  12      419.89      434.59     27.63 o 
 -12   2  12     1277.61     1247.47     39.52 o 
 -11   2  12      165.71      143.09     12.93 o 
 -10   2  12     2459.60     2474.27     51.08 o 
  -9   2  12      171.23      189.18     13.22 o 
  -8   2  12     2690.77     2524.60     96.12 o 
  -7   2  12     1253.91     1295.74     57.99 o 
  -6   2  12    10232.41    10324.63    381.21 o 
  -5   2  12     2632.53     2691.53    116.86 o 
  -4   2  12     1075.52     1083.81     39.58 o 
  -3   2  12       48.77       48.80     10.08 o 
  -2   2  12    18868.76    18470.67    534.69 o 
  -1   2  12      890.02      790.02     17.68 o 
   0   2  12        7.29        6.07      2.58 o 
   1   2  12        4.36       22.17      6.31 o 
   2   2  12      810.61      713.28     21.71 o 
   3   2  12     1233.98     1140.89     47.38 o 
   4   2  12     1936.34     1857.02     51.11 o 
   5   2  12       25.95       26.01      6.49 o 
   6   2  12     3561.23     3351.08    106.37 o 
   7   2  12        6.41       15.46      7.23 o 
   8   2  12      707.72      720.48     28.83 o 
   9   2  12     1783.70     1813.48     44.86 o 
  10   2  12     1106.60     1177.32     38.76 o 
  11   2  12      847.48      945.35     45.13 o 
  12   2  12     1770.18     1876.99     63.28 o 
 -16   3  12      212.37      201.63     24.76 o 
 -15   3  12        3.24       10.83     14.27 o 
 -14   3  12       15.35        5.47     13.96 o 
 -13   3  12      216.00      191.60     20.73 o 
 -12   3  12       55.70       47.35     11.05 o 
 -11   3  12      249.59      226.87     16.27 o 
 -10   3  12       16.91        6.33      8.20 o 
  -9   3  12      260.57      237.39     21.62 o 
  -8   3  12       26.09       31.85      8.48 o 
  -7   3  12     2516.58     2308.78    105.20 o 
  -6   3  12      113.61       96.05     11.76 o 
  -5   3  12      327.91      375.46     19.71 o 
  -4   3  12      688.85      716.26     16.16 o 
  -3   3  12     2320.35     2381.89     47.87 o 
  -2   3  12      329.12      317.81      9.37 o 
  -1   3  12     1205.53     1156.98     24.75 o 
   0   3  12     1267.48     1159.59     40.63 o 
   1   3  12        0.20        6.77      3.40 o 
   2   3  12       18.27      336.64    125.09 o 
   3   3  12      553.39      539.18     18.95 o 
   4   3  12      433.86      449.72     14.35 o 
   5   3  12      762.01      866.31     31.67 o 
   6   3  12        2.09       11.51      7.03 o 
   7   3  12      108.80      114.67     12.53 o 
   8   3  12     1025.32     1039.13     34.64 o 
   9   3  12      248.65      278.38     22.19 o 
  10   3  12       59.40       50.15     15.93 o 
  11   3  12       22.68        3.55     16.99 o 
 -15   4  12     1761.31     1785.61     56.34 o 
 -14   4  12     1724.35     1867.83     55.99 o 
 -13   4  12      364.13      353.20     27.67 o 
 -12   4  12      181.25      172.87     16.39 o 
 -11   4  12        9.13       -2.18     10.32 o 
 -10   4  12      126.53      107.86     15.00 o 
  -9   4  12      115.04      148.51     38.53 o 
  -8   4  12        3.39        7.06      8.26 o 
  -7   4  12      270.17      206.68     16.17 o 
  -6   4  12     2734.08     2619.11     80.75 o 
  -5   4  12     3394.22     3257.15     81.59 o 
  -4   4  12     5151.20     5296.16    107.43 o 
  -3   4  12     4321.60     4027.82     50.69 o 
  -2   4  12    10802.51     9729.86    206.99 o 
  -1   4  12     1733.32     1612.98     68.87 o 
   0   4  12       50.23       41.07      6.59 o 
   1   4  12     2838.68     2500.42    129.05 o 
   2   4  12      274.42      259.32     20.19 o 
   3   4  12       15.25       16.43      7.33 o 
   4   4  12       36.99       27.64      9.00 o 
   5   4  12     1604.62     1569.73     39.66 o 
   6   4  12     2521.26     2476.77     42.61 o 
   7   4  12     1400.38     1402.51     49.85 o 
   8   4  12       43.19       40.76     19.25 o 
   9   4  12     1052.55     1237.40     51.69 o 
  10   4  12      956.62     1103.92     51.06 o 
 -14   5  12     3321.54     3373.28     91.92 o 
 -13   5  12     1592.02     1646.75     50.88 o 
 -12   5  12        0.53        3.88     12.44 o 
 -11   5  12      156.68      180.88     26.00 o 
 -10   5  12     1062.12     1010.41     52.41 o 
  -9   5  12     1394.83     1360.89     70.40 o 
  -8   5  12       39.25       34.42     16.45 o 
  -7   5  12      248.72      286.36     15.87 o 
  -6   5  12      667.69      699.78     26.00 o 
  -5   5  12     2638.56     2623.07     33.19 o 
  -4   5  12      392.36      365.50     15.38 o 
  -3   5  12        9.49        1.40      5.50 o 
  -2   5  12       16.96       18.17      6.15 o 
  -1   5  12       75.21       61.52      8.85 o 
   0   5  12      568.07      533.43     32.64 o 
   1   5  12       82.82       89.92     15.67 o 
   2   5  12      927.88      898.78     86.76 o 
   3   5  12     1111.41     1063.28     90.88 o 
   4   5  12      399.75      417.09     22.66 o 
   5   5  12       18.95       26.72      9.57 o 
   6   5  12      120.38      148.05     21.41 o 
   7   5  12       91.00      104.50     32.45 o 
   8   5  12      915.50     1007.04     47.18 o 
   9   5  12      201.14      199.34     29.90 o 
 -13   6  12      321.74      295.82     26.45 o 
 -12   6  12      109.04      119.21     19.91 o 
 -11   6  12      473.86      447.98     29.00 o 
 -10   6  12       23.93       28.18     13.23 o 
  -9   6  12      297.09      286.12     14.72 o 
  -8   6  12      844.99      865.26     23.88 o 
  -7   6  12       13.49       21.98      7.73 o 
  -6   6  12      349.79      344.33     17.31 o 
  -5   6  12      293.03      272.78     15.22 o 
  -4   6  12      155.81      154.53     12.36 o 
  -3   6  12      424.23      386.90     19.15 o 
  -2   6  12      836.62      841.93     60.30 o 
  -1   6  12      391.98      394.15     29.84 o 
   0   6  12     9830.04     8936.47    710.66 o 
   1   6  12     3153.16     3027.59    277.89 o 
   2   6  12     1760.40     1626.61    146.70 o 
   3   6  12       96.23       80.27     14.14 o 
   4   6  12     2389.70     2306.84    208.80 o 
   5   6  12     1694.13     1915.11    147.04 o 
   6   6  12       27.09       32.98     16.92 o 
   7   6  12       32.78       12.24     15.78 o 
   8   6  12        1.61      -15.66     14.51 o 
 -11   7  12        1.48       -2.47     12.94 o 
 -10   7  12       58.46       41.36     10.76 o 
  -9   7  12       46.80       26.04     10.40 o 
  -8   7  12       22.33        9.20      9.25 o 
  -7   7  12      317.02      321.11     18.53 o 
  -6   7  12        2.50       20.22     10.84 o 
  -5   7  12      437.66      386.47     19.22 o 
  -4   7  12       23.59       19.11      9.20 o 
  -3   7  12        0.63       -6.94      6.85 o 
  -2   7  12      546.92      514.64     40.80 o 
  -1   7  12       16.91       10.46      9.06 o 
   0   7  12       83.62       88.02     12.83 o 
   1   7  12     1166.59     1186.77    121.37 o 
   2   7  12      783.99      748.53     90.96 o 
   3   7  12      573.28      603.71     39.02 o 
   4   7  12      236.39      239.69     21.60 o 
   5   7  12      366.25      431.31     46.18 o 
   6   7  12      840.62      928.48     48.59 o 
  -8   8  12      308.69      379.59     22.62 o 
  -7   8  12      102.85      106.42     15.20 o 
  -6   8  12      187.49      210.08     19.35 o 
  -5   8  12       25.21       13.95     10.35 o 
  -4   8  12       72.22       61.72     12.17 o 
  -3   8  12        7.67        3.89      8.76 o 
  -2   8  12      726.14      675.57     58.36 o 
  -1   8  12       44.15       41.25     11.41 o 
   0   8  12       13.70       -1.03      9.08 o 
   1   8  12      106.21      130.24     15.43 o 
   2   8  12      166.52      173.54     19.57 o 
   3   8  12       36.75       45.35     15.20 o 
   4   8  12      796.99      885.59    134.28 o 
 -17   1  13      194.13      169.18     22.75 o 
 -16   1  13        1.87        1.45     13.78 o 
 -15   1  13      521.28      524.95     31.39 o 
 -14   1  13      306.30      334.47     24.79 o 
 -13   1  13      937.37      929.35     55.89 o 
 -12   1  13      461.02      480.73     26.80 o 
 -11   1  13      231.70      209.00     17.38 o 
 -10   1  13     2005.21     2041.33     92.65 o 
  -9   1  13     1796.05     1706.86     73.68 o 
  -8   1  13      565.50      473.58     13.64 o 
  -7   1  13     4244.45     4264.83    151.77 o 
  -6   1  13      835.69      908.97     38.95 o 
  -5   1  13       64.11       67.67      6.07 o 
  -4   1  13      609.67      591.45     28.38 o 
  -3   1  13     1901.03     1905.27     71.41 o 
  -2   1  13     2773.18     3027.72     98.81 o 
  -1   1  13      116.76       88.27      8.76 o 
   0   1  13     1118.93     1137.81     48.04 o 
   1   1  13      317.34      310.45     14.81 o 
   2   1  13      317.63      316.35     21.58 o 
   3   1  13     6313.87     5887.72    271.30 o 
   4   1  13      146.08      149.70     10.84 o 
   5   1  13     1523.17     1477.80     48.29 o 
   6   1  13     2684.10     2581.45    103.76 o 
   7   1  13       93.99       80.19      9.83 o 
   8   1  13        4.61       23.90     16.75 o 
   9   1  13      294.37      293.28     21.35 o 
  10   1  13      688.82      680.89     37.16 o 
  11   1  13      728.32      771.66     40.90 o 
 -16   2  13      102.58      120.86     20.15 o 
 -15   2  13       10.51        4.90     15.61 o 
 -14   2  13      320.74      272.44     24.05 o 
 -13   2  13      107.00      124.29     23.50 o 
 -12   2  13     2957.94     3211.86    127.33 o 
 -11   2  13     1034.86     1017.21     43.67 o 
 -10   2  13      279.08      284.86     16.36 o 
  -9   2  13       62.04       81.00     10.27 o 
  -8   2  13     2414.20     2354.05     99.32 o 
  -7   2  13     3409.65     3015.78    133.24 o 
  -6   2  13    21941.29    19976.87    896.62 o 
  -5   2  13    11061.78    10845.02    454.93 o 
  -4   2  13      105.99       98.74     11.10 o 
  -3   2  13      876.82      793.78     35.63 o 
  -2   2  13     2291.55     2257.64     42.75 o 
  -1   2  13     1955.89     1879.06     47.97 o 
   0   2  13     2158.33     1968.34     39.73 o 
   1   2  13     1794.51     1611.86     84.72 o 
   2   2  13     1906.86     1769.10     85.95 o 
   3   2  13      666.71      592.98     25.77 o 
   4   2  13     1043.29      986.16     29.30 o 
   5   2  13      831.15      851.87     37.21 o 
   6   2  13      141.85      135.03     11.13 o 
   7   2  13       35.16       25.48      8.27 o 
   8   2  13      358.84      370.27     24.89 o 
   9   2  13      225.55      261.69     21.48 o 
  10   2  13     1471.10     1549.99     47.67 o 
  11   2  13      115.45       82.42     21.51 o 
 -16   3  13      123.50       99.96     20.31 o 
 -15   3  13        7.52        6.81     13.85 o 
 -14   3  13      358.06      382.08     50.66 o 
 -13   3  13     2854.36     3037.70     64.83 o 
 -12   3  13      207.67      185.06     16.74 o 
 -11   3  13      673.90      687.64     25.60 o 
 -10   3  13     1121.54     1183.54     33.52 o 
  -9   3  13      886.72      936.00     27.56 o 
  -8   3  13      144.90      166.66     13.35 o 
  -7   3  13     1002.58      893.72     50.22 o 
  -6   3  13      291.89      291.17     27.06 o 
  -5   3  13     6446.12     6138.19    229.71 o 
  -4   3  13     6374.94     5978.40    127.79 o 
  -3   3  13      899.02      890.52     31.72 o 
  -2   3  13      180.05      143.86     19.90 o 
  -1   3  13       22.32       20.91      3.94 o 
   0   3  13     9008.05     8220.82    227.64 o 
   1   3  13     4170.45     3690.01    135.83 o 
   2   3  13     1055.98      992.10     48.33 o 
   3   3  13     1580.02     1553.78     45.31 o 
   4   3  13     1836.11     1873.49     30.03 o 
   5   3  13     9749.98     9715.27    136.62 o 
   6   3  13      449.28      422.82     17.07 o 
   7   3  13       73.32       93.19     14.61 o 
   8   3  13     3640.34     3813.36     63.31 o 
   9   3  13     8863.06     9461.33    103.05 o 
  10   3  13     2174.52     2250.81     53.85 o 
  11   3  13        0.69        7.05     17.71 o 
 -15   4  13      140.29      167.77     23.54 o 
 -14   4  13       22.28       50.88     17.64 o 
 -13   4  13       72.46       74.35     25.73 o 
 -12   4  13     1086.93     1068.65     37.70 o 
 -11   4  13      275.11      278.05     21.65 o 
 -10   4  13      385.96      414.75     24.14 o 
  -9   4  13      232.92      219.95     18.55 o 
  -8   4  13      575.92      617.39     47.95 o 
  -7   4  13      749.18      750.31     49.06 o 
  -6   4  13      844.45      863.65     30.46 o 
  -5   4  13     5639.47     5451.50    137.50 o 
  -4   4  13     1299.33     1268.37     29.55 o 
  -3   4  13        6.53       37.76      6.05 o 
  -2   4  13      712.09      655.18     16.88 o 
  -1   4  13        2.93        8.09      4.95 o 
   0   4  13      639.07      565.63     26.83 o 
   1   4  13     2480.09     2295.47     88.44 o 
   2   4  13     1190.65     1064.75     51.78 o 
   3   4  13     1021.42     1050.86     41.79 o 
   4   4  13      355.59      322.29     17.36 o 
   5   4  13      249.83      240.39     15.63 o 
   6   4  13       43.23       57.38     10.90 o 
   7   4  13     1086.73     1156.65     47.11 o 
   8   4  13      145.39      136.07     29.89 o 
   9   4  13       20.15       25.92     15.07 o 
  10   4  13     1490.87     1695.99     48.94 o 
 -14   5  13        1.76       10.62     18.38 o 
 -13   5  13      949.94      899.65     46.78 o 
 -12   5  13       11.33        1.14     12.23 o 
 -11   5  13      419.49      404.08     26.46 o 
 -10   5  13      476.69      436.44     26.88 o 
  -9   5  13      270.91      272.34     29.58 o 
  -8   5  13      598.06      600.91     28.48 o 
  -7   5  13       35.61       35.96     11.67 o 
  -6   5  13      235.41      201.92     14.62 o 
  -5   5  13       87.82       89.19      7.81 o 
  -4   5  13     1979.39     1998.19     39.12 o 
  -3   5  13      305.17      287.83     16.02 o 
  -2   5  13       82.94       80.06      9.34 o 
  -1   5  13      766.32      764.55     39.29 o 
   0   5  13      628.86      678.70     35.41 o 
   1   5  13        1.48        4.33      7.13 o 
   2   5  13      123.38       98.51     11.53 o 
   3   5  13      283.87      272.54     18.33 o 
   4   5  13        6.74        4.94      8.16 o 
   5   5  13      174.50      174.97     15.08 o 
   6   5  13      631.97      704.90     37.98 o 
   7   5  13        0.59       -7.00     13.62 o 
   8   5  13       14.98       -7.34     14.83 o 
   9   5  13        7.15       10.04     16.90 o 
 -13   6  13        0.11        0.75     13.63 o 
 -12   6  13       50.80       55.54     15.76 o 
 -11   6  13      465.02      530.30     31.47 o 
 -10   6  13       45.49       12.30     12.62 o 
  -9   6  13        7.31       -7.61     10.46 o 
  -8   6  13     1492.74     1665.90     70.37 o 
  -7   6  13       38.45       44.90      9.20 o 
  -6   6  13        0.04       -2.17      6.44 o 
  -5   6  13      122.73      120.41     11.23 o 
  -4   6  13        6.66       14.39     12.18 o 
  -3   6  13      159.14      161.82     12.92 o 
  -2   6  13       43.06       35.71     10.42 o 
  -1   6  13      361.70      357.09     26.06 o 
   0   6  13     1581.45     1429.08    106.15 o 
   1   6  13     2573.07     2515.44    195.82 o 
   2   6  13      277.46      308.91     24.03 o 
   3   6  13       60.32       50.03     12.89 o 
   4   6  13     1092.24     1100.92     93.49 o 
   5   6  13        3.32        0.57     13.91 o 
   6   6  13       96.60       88.62     20.68 o 
   7   6  13       69.76       78.49     20.26 o 
 -11   7  13      128.05      138.15     20.84 o 
 -10   7  13        2.06       -7.26     12.44 o 
  -9   7  13      466.33      453.22     19.63 o 
  -8   7  13      382.96      362.83     21.11 o 
  -7   7  13     1813.64     2014.18     39.37 o 
  -6   7  13       11.78        9.84      8.57 o 
  -5   7  13        1.72       -9.49      7.04 o 
  -4   7  13      182.26      135.11     13.40 o 
  -3   7  13      312.92      293.11     30.43 o 
  -2   7  13       35.03       31.04      9.41 o 
  -1   7  13      388.21      403.97     32.78 o 
   0   7  13      130.17      117.22     16.82 o 
   1   7  13      477.36      380.03     23.77 o 
   2   7  13       27.99       36.02     12.41 o 
   3   7  13     2136.93     2216.21    172.25 o 
   4   7  13      457.70      517.88     83.48 o 
   5   7  13      707.12      839.55     49.14 o 
   6   7  13      150.76      163.66     26.64 o 
  -8   8  13        0.23       10.72     10.32 o 
  -7   8  13     1833.37     1976.39     69.97 o 
  -6   8  13     2268.27     2236.99    105.00 o 
  -5   8  13      228.70      240.28     20.55 o 
  -4   8  13       23.50        9.16      9.48 o 
  -3   8  13      232.97      220.65     17.71 o 
  -2   8  13     1316.58     1318.23    105.18 o 
  -1   8  13      359.64      347.88     38.55 o 
   0   8  13       84.73       57.11     12.83 o 
   1   8  13       42.54       16.65     10.72 o 
   2   8  13      327.97      332.89     52.06 o 
   3   8  13       71.35       95.52     29.96 o 
 -16   0  14      128.85      192.79     39.54 o 
 -15   0  14      117.32       93.27     34.05 o 
 -14   0  14     1834.66     1901.34     92.05 o 
 -13   0  14     2494.02     2531.21    229.69 o 
 -12   0  14      817.03      826.05     87.34 o 
 -11   0  14      165.49      189.35     20.06 o 
 -10   0  14      490.11      500.71     21.06 o 
  -9   0  14     1344.96     1220.40     83.61 o 
  -8   0  14      800.41      688.17     47.00 o 
  -7   0  14      806.08      772.57     52.37 o 
  -6   0  14      339.98      301.35     13.91 o 
  -5   0  14    10751.93    10221.41    664.53 o 
  -4   0  14      286.70      267.89     12.85 o 
  -3   0  14     2946.59     3088.38    125.21 o 
  -2   0  14      161.96      173.77     15.92 o 
  -1   0  14      284.82      296.64     28.77 o 
   0   0  14     1022.52     1184.41     33.77 o 
   1   0  14     3318.74     2817.39    314.35 o 
   2   0  14      565.30      464.70     38.99 o 
   3   0  14     3308.90     2722.22    274.37 o 
   4   0  14        7.52       14.71      9.36 o 
   5   0  14     2960.14     2837.38    199.13 o 
   6   0  14       76.17       60.03     14.40 o 
   7   0  14     1853.88     1870.30     50.96 o 
   8   0  14     3517.32     3527.68    144.04 o 
   9   0  14     1574.40     1449.61     67.91 o 
  10   0  14      323.48      331.39     41.07 o 
  11   0  14       29.25       -1.89     22.32 o 
 -16   1  14      111.90      150.25     21.55 o 
 -15   1  14      588.37      573.97     33.21 o 
 -14   1  14      205.90      191.18     21.74 o 
 -13   1  14      186.26      196.95     19.71 o 
 -12   1  14     1731.50     1796.72     63.97 o 
 -11   1  14      615.06      662.88     39.95 o 
 -10   1  14       27.14       46.25      8.84 o 
  -9   1  14     3766.41     3570.11    157.89 o 
  -8   1  14     1548.11     1459.14     63.93 o 
  -7   1  14     9897.51     9456.67    410.60 o 
  -6   1  14    15406.64    14868.62    665.82 o 
  -5   1  14       84.69       87.69      9.57 o 
  -4   1  14      147.54      157.26      8.32 o 
  -3   1  14     3950.52     3829.38    117.22 o 
  -2   1  14     1930.14     1897.14     44.33 o 
  -1   1  14     5981.91     5717.35    148.47 o 
   0   1  14       13.19       23.09      5.77 o 
   1   1  14       75.69       90.88      6.69 o 
   2   1  14    10702.36     9412.58    523.15 o 
   3   1  14     8149.82     7529.41    361.89 o 
   4   1  14      642.00      569.48     39.25 o 
   5   1  14     2571.70     2607.85     58.82 o 
   6   1  14     2089.37     2116.56     49.65 o 
   7   1  14      435.64      458.37     19.96 o 
   8   1  14      231.84      210.46     15.73 o 
   9   1  14       96.80       93.77     15.25 o 
  10   1  14      374.00      378.18     31.08 o 
  11   1  14        3.27       17.23     17.42 o 
 -16   2  14      185.27      198.05     32.14 o 
 -15   2  14      212.65      213.52     23.31 o 
 -14   2  14      616.25      585.43     33.16 o 
 -13   2  14      122.09      149.56     19.60 o 
 -12   2  14     2260.16     2463.97     61.11 o 
 -11   2  14     2188.60     2319.87     86.11 o 
 -10   2  14     4434.71     4390.93    170.78 o 
  -9   2  14      650.62      623.10     24.34 o 
  -8   2  14     2080.62     1879.42     74.47 o 
  -7   2  14      952.01      945.35     26.96 o 
  -6   2  14     3285.96     2944.90    121.16 o 
  -5   2  14    19219.40    17332.45    928.65 o 
  -4   2  14        6.41        6.02      4.81 o 
  -3   2  14     3754.60     3559.28    108.72 o 
  -2   2  14     2209.56     2215.99     48.02 o 
  -1   2  14     1963.07     1810.51     33.55 o 
   0   2  14     3063.03     3036.24     46.01 o 
   1   2  14     1024.70      970.55     31.26 o 
   2   2  14     2546.42     2340.45     96.22 o 
   3   2  14      118.26       93.70      7.70 o 
   4   2  14     2212.99     2038.92     62.81 o 
   5   2  14       18.37       20.45      6.89 o 
   6   2  14       58.71       63.03      9.41 o 
   7   2  14     1396.14     1450.35     29.58 o 
   8   2  14      809.41      803.04     30.46 o 
   9   2  14      240.34      186.23     19.97 o 
  10   2  14        2.29        1.41     13.89 o 
  11   2  14       13.84        4.38     16.58 o 
 -16   3  14      167.19      149.80     23.09 o 
 -15   3  14      269.36      253.26     24.74 o 
 -14   3  14     1155.70     1189.10     45.70 o 
 -13   3  14        2.11       63.84     24.81 o 
 -12   3  14       66.35      104.63     17.75 o 
 -11   3  14      121.84      135.41     14.28 o 
 -10   3  14      531.73      554.60     27.13 o 
  -9   3  14       36.11       51.22     10.31 o 
  -8   3  14     1630.53     1585.11     78.29 o 
  -7   3  14      281.91      211.94     22.75 o 
  -6   3  14      925.14      892.76     32.50 o 
  -5   3  14     2952.26     2782.39    117.94 o 
  -4   3  14     1103.91     1067.94     37.77 o 
  -3   3  14      513.86      502.98     19.04 o 
  -2   3  14        0.48        5.62      5.50 o 
  -1   3  14      249.43      225.59     13.53 o 
   0   3  14     2899.90     2772.39     92.17 o 
   1   3  14       19.51       14.05      6.23 o 
   2   3  14       20.78       27.24      5.38 o 
   3   3  14       63.09       63.71      7.55 o 
   4   3  14        0.39        7.49      6.15 o 
   5   3  14      408.41      416.92     16.52 o 
   6   3  14       67.76       68.98     10.36 o 
   7   3  14       70.89       64.49     13.62 o 
   8   3  14      733.84      767.54     31.56 o 
   9   3  14      855.77      858.60     34.92 o 
  10   3  14        0.19        3.21     13.88 o 
 -15   4  14      115.77      123.64     20.95 o 
 -14   4  14       82.14       84.13     26.79 o 
 -13   4  14      674.44      721.44     39.66 o 
 -12   4  14     2017.73     1975.20     93.36 o 
 -11   4  14        7.47       10.72     11.32 o 
 -10   4  14      821.90      769.37     31.78 o 
  -9   4  14      277.76      299.14     21.11 o 
  -8   4  14      502.80      488.91     35.17 o 
  -7   4  14     2608.92     2451.18    140.38 o 
  -6   4  14      230.01      216.81     14.42 o 
  -5   4  14     4090.31     3992.11    183.98 o 
  -4   4  14      344.46      348.10     17.44 o 
  -3   4  14       17.30       29.73      7.00 o 
  -2   4  14        5.57        4.86      4.35 o 
  -1   4  14        4.23        6.65      4.86 o 
   0   4  14      476.04      492.76     19.55 o 
   1   4  14      355.12      341.59     27.41 o 
   2   4  14     1438.60     1301.32     61.75 o 
   3   4  14      100.50       99.38      9.29 o 
   4   4  14      706.09      726.84     29.13 o 
   5   4  14      218.43      245.70     13.81 o 
   6   4  14       60.98       74.33     12.09 o 
   7   4  14      129.38      102.96     15.97 o 
   8   4  14      187.89      206.35     20.02 o 
   9   4  14      425.03      459.02     27.73 o 
 -14   5  14       29.54       37.91     19.44 o 
 -13   5  14       20.20       18.60     13.56 o 
 -12   5  14      189.98      189.68     26.65 o 
 -11   5  14       12.57        1.37     12.60 o 
 -10   5  14        1.66        4.08     17.23 o 
  -9   5  14      515.41      486.15     27.09 o 
  -8   5  14       74.17      120.96     44.43 o 
  -7   5  14     1033.33     1034.82     38.44 o 
  -6   5  14     2094.68     2078.24     40.83 o 
  -5   5  14       94.87       99.73     11.93 o 
  -4   5  14      704.60      722.93     16.93 o 
  -3   5  14     2630.12     2515.66     61.55 o 
  -2   5  14     1793.76     1764.72     69.61 o 
  -1   5  14      857.23      853.14     49.56 o 
   0   5  14     1036.09     1034.02     53.68 o 
   1   5  14      761.58      795.15     40.97 o 
   2   5  14     1485.36     1444.67     85.83 o 
   3   5  14      523.73      553.54     34.45 o 
   4   5  14       47.43       60.51     16.63 o 
   5   5  14        0.63        2.69      8.53 o 
   6   5  14        4.66       15.17     13.88 o 
   7   5  14        5.45        2.64     14.68 o 
   8   5  14       12.51       23.42     17.84 o 
 -12   6  14      283.88      253.26     24.58 o 
 -11   6  14       30.24       26.66     13.33 o 
 -10   6  14        2.64        3.82     11.79 o 
  -9   6  14       18.10        1.51     11.25 o 
  -8   6  14      137.91      125.95     18.25 o 
  -7   6  14       38.76       37.96     13.22 o 
  -6   6  14       29.43       26.75      7.24 o 
  -5   6  14       69.59      242.38    129.81 o 
  -4   6  14     1798.30     1736.17     76.40 o 
  -3   6  14      211.08      239.99     23.39 o 
  -2   6  14        7.13        4.63      6.95 o 
  -1   6  14      179.83      165.57     13.64 o 
   0   6  14      630.50      649.83     65.49 o 
   1   6  14     1007.36     1016.19     57.06 o 
   2   6  14       34.28       21.25     10.64 o 
   3   6  14       43.08       46.19     12.41 o 
   4   6  14      179.77      183.60     18.97 o 
   5   6  14      121.43      123.44     22.05 o 
   6   6  14       54.38       53.06     19.13 o 
   7   6  14       77.97       77.44     21.27 o 
 -10   7  14      226.79      253.28     24.56 o 
  -9   7  14      233.95      275.00     25.18 o 
  -8   7  14      771.16      850.97     39.41 o 
  -7   7  14     1538.42     1721.31     34.79 o 
  -6   7  14     1461.45     1479.89     33.90 o 
  -5   7  14       23.11       21.89      9.06 o 
  -4   7  14       73.82       61.77     10.71 o 
  -3   7  14      445.49      474.55     38.18 o 
  -2   7  14      965.51      946.52     75.13 o 
  -1   7  14      579.16      578.19     25.42 o 
   0   7  14        6.51        4.60      8.85 o 
   1   7  14        2.74       15.38      9.82 o 
   2   7  14      276.29      312.61     39.87 o 
   3   7  14     1654.26     1674.53    131.84 o 
   4   7  14     1171.16     1301.72    226.38 o 
   5   7  14      979.27     1157.34    153.46 o 
  -7   8  14      309.11      331.08     20.36 o 
  -6   8  14      267.17      276.75     19.42 o 
  -5   8  14      796.03      811.68     44.98 o 
  -4   8  14       14.06       21.88      9.92 o 
  -3   8  14      538.43      558.20     42.77 o 
  -2   8  14        7.24        7.17     10.38 o 
  -1   8  14      691.46      758.58     57.52 o 
   0   8  14      108.61      127.56     15.70 o 
   1   8  14      103.79       90.55     14.54 o 
 -16   1  15     1239.55     1432.15     99.42 o 
 -15   1  15     1461.61     1536.80     49.27 o 
 -14   1  15     1272.67     1217.02     51.18 o 
 -13   1  15       62.98       46.54     14.22 o 
 -12   1  15        7.79       19.07     12.74 o 
 -11   1  15        0.49        0.63      9.05 o 
 -10   1  15        0.81       -1.72      5.16 o 
  -9   1  15      415.36      373.47     18.54 o 
  -8   1  15      185.64      184.43     14.98 o 
  -7   1  15     4726.61     4556.56    192.62 o 
  -6   1  15     2904.24     2786.21    110.46 o 
  -5   1  15     4399.83     4363.13    237.68 o 
  -4   1  15     1622.73     1610.74     60.03 o 
  -3   1  15       27.08       27.15      9.52 o 
  -2   1  15      443.36      512.19     18.65 o 
  -1   1  15      145.98      164.23     21.81 o 
   0   1  15     3707.40     3475.02     65.92 o 
   1   1  15      511.17      542.06     35.86 o 
   2   1  15     6533.26     5515.40    332.89 o 
   3   1  15     1947.99     1799.48     73.92 o 
   4   1  15     3004.30     2933.15     91.85 o 
   5   1  15     3062.03     3155.88     94.09 o 
   6   1  15      748.15      768.18     21.72 o 
   7   1  15      537.53      564.63     20.08 o 
   8   1  15      946.16      991.34     27.53 o 
   9   1  15     1346.03     1427.74     41.41 o 
  10   1  15        8.71       -1.74     15.44 o 
 -16   2  15      390.10      400.13     30.31 o 
 -15   2  15      124.50      108.48     19.17 o 
 -14   2  15     1016.98     1014.28     41.81 o 
 -13   2  15      156.67      167.15     26.87 o 
 -12   2  15     2400.43     2554.55    136.43 o 
 -11   2  15      646.00      682.54     43.90 o 
 -10   2  15      935.76      928.19     52.11 o 
  -9   2  15       77.29       73.34     10.55 o 
  -8   2  15     3315.53     3078.17    148.12 o 
  -7   2  15     1127.06     1125.87     54.44 o 
  -6   2  15     1088.63     1022.53     37.25 o 
  -5   2  15     2453.52     2223.68     84.34 o 
  -4   2  15        3.30       -2.03      4.66 o 
  -3   2  15      159.21      139.16      9.97 o 
  -2   2  15     3171.05     3088.92     72.06 o 
  -1   2  15        8.94        4.43      6.46 o 
   0   2  15     2311.60     2392.15     39.81 o 
   1   2  15     4181.87     3838.51    144.44 o 
   2   2  15    10903.05     9697.50    428.92 o 
   3   2  15      782.61      755.06     27.92 o 
   4   2  15        9.01        7.41      5.85 o 
   5   2  15     1711.31     1708.44     31.67 o 
   6   2  15     1117.66     1125.32     25.76 o 
   7   2  15      766.92      749.70     22.71 o 
   8   2  15      394.16      399.28     24.25 o 
   9   2  15       91.71      101.52     17.17 o 
  10   2  15      645.15      678.52     32.51 o 
 -15   3  15        4.97        9.15     13.28 o 
 -14   3  15     2346.28     2445.99     63.57 o 
 -13   3  15    13586.87    14088.48    396.52 o 
 -12   3  15     7717.26     7782.64    217.98 o 
 -11   3  15        0.05        6.29      9.67 o 
 -10   3  15      331.55      338.72     21.88 o 
  -9   3  15     2580.00     2582.55     91.85 o 
  -8   3  15     7680.14     7440.04    318.06 o 
  -7   3  15      180.73      137.02     23.41 o 
  -6   3  15     1363.62     1204.52     71.42 o 
  -5   3  15      977.07      960.78     46.12 o 
  -4   3  15        4.68        3.64      5.21 o 
  -3   3  15     3041.51     2849.11    123.91 o 
  -2   3  15      167.86      159.96     10.92 o 
  -1   3  15     6948.47     6408.02    183.38 o 
   0   3  15      894.88      799.45     21.32 o 
   1   3  15      795.01      708.04     39.63 o 
   2   3  15       39.14       56.88     10.66 o 
   3   3  15     1097.13     1100.20     33.18 o 
   4   3  15      343.47      366.77     14.90 o 
   5   3  15      241.60      263.26     14.97 o 
   6   3  15       66.05       75.26     10.29 o 
   7   3  15     1729.75     1746.09     42.68 o 
   8   3  15     2324.56     2434.92     52.23 o 
   9   3  15     1122.65     1170.00     39.67 o 
 -14   4  15      110.89      116.43     20.10 o 
 -13   4  15        0.16      -10.86     14.29 o 
 -12   4  15     2456.02     2478.41    112.00 o 
 -11   4  15      318.76      316.09     23.59 o 
 -10   4  15     1735.65     1713.28    123.53 o 
  -9   4  15      323.50      327.56     29.68 o 
  -8   4  15      107.21      103.00     14.80 o 
  -7   4  15      921.41      918.31     49.16 o 
  -6   4  15        2.49        2.00      6.93 o 
  -5   4  15       68.71       79.32     10.65 o 
  -4   4  15       25.30       28.39      7.22 o 
  -3   4  15     1677.77     1642.56     39.54 o 
  -2   4  15      386.48      306.41     50.50 o 
  -1   4  15       10.38       16.09      7.26 o 
   0   4  15     3465.82     3189.29     97.60 o 
   1   4  15      875.37      826.92     28.31 o 
   2   4  15     4643.48     4495.28    149.81 o 
   3   4  15       85.60       96.74      9.40 o 
   4   4  15       20.09       19.55      7.25 o 
   5   4  15      578.30      622.90     20.11 o 
   6   4  15     1208.31     1258.17     28.58 o 
   7   4  15      263.18      283.60     21.01 o 
   8   4  15       14.31       25.76     13.06 o 
   9   4  15       70.64       70.42     16.49 o 
 -13   5  15       30.61       34.83     15.09 o 
 -12   5  15        6.22       -7.90     11.33 o 
 -11   5  15      407.65      391.41     40.73 o 
 -10   5  15      992.80      959.11     53.03 o 
  -9   5  15       81.50       83.19     16.09 o 
  -8   5  15      145.55      132.84     17.10 o 
  -7   5  15       65.27       71.93     13.89 o 
  -6   5  15      288.65      302.67     18.06 o 
  -5   5  15      942.47      968.06     29.21 o 
  -4   5  15      657.30      658.72     24.66 o 
  -3   5  15     1516.74     1577.97     57.86 o 
  -2   5  15      276.67      249.07     13.75 o 
  -1   5  15       74.97       84.10     19.41 o 
   0   5  15      578.55      584.56     19.65 o 
   1   5  15      464.07      462.68     37.08 o 
   2   5  15     2977.49     2993.52    116.12 o 
   3   5  15       79.05       81.12      9.45 o 
   4   5  15      127.46      121.71     11.27 o 
   5   5  15        0.83        6.13      7.46 o 
   6   5  15      576.01      604.59     27.60 o 
   7   5  15     1421.54     1483.74     42.47 o 
   8   5  15        8.28        9.63     12.96 o 
 -12   6  15       23.83       29.55     14.38 o 
 -11   6  15       74.19       63.65     17.00 o 
 -10   6  15      785.86      799.96     36.63 o 
  -9   6  15       62.29       44.28     14.83 o 
  -8   6  15       43.80       24.04     13.54 o 
  -7   6  15       56.45       73.75     16.29 o 
  -6   6  15       47.00       54.42     14.88 o 
  -5   6  15      815.01      865.05     26.59 o 
  -4   6  15     1889.33     1970.46     33.76 o 
  -3   6  15        1.78        4.78      7.13 o 
  -2   6  15      139.90      159.83     13.35 o 
  -1   6  15      390.37      430.96     29.34 o 
   0   6  15        0.02       16.11     19.06 o 
   1   6  15      104.20      102.74     14.72 o 
   2   6  15        0.96        0.63      7.01 o 
   3   6  15      122.02      119.08     12.42 o 
   4   6  15     1661.09     1697.99     77.18 o 
   5   6  15      482.39      528.48     35.86 o 
   6   6  15      196.50      219.29     32.36 o 
 -10   7  15        3.00        7.08     13.13 o 
  -9   7  15      210.89      261.25     25.00 o 
  -8   7  15        0.98        5.69     13.71 o 
  -7   7  15     3908.52     4056.44    102.06 o 
  -6   7  15      346.13      436.97     32.48 o 
  -5   7  15      149.52      163.60     13.41 o 
  -4   7  15      228.74      259.90     16.61 o 
  -3   7  15      114.25      136.63     22.64 o 
  -2   7  15      222.69      250.60     17.49 o 
  -1   7  15      221.07      239.23     21.48 o 
   0   7  15      173.95      160.39     15.13 o 
   1   7  15        6.93       18.92     11.01 o 
   2   7  15      262.29      275.01     22.10 o 
   3   7  15      713.88      692.95     79.99 o 
   4   7  15        0.78       20.88     16.71 o 
  -6   8  15      419.33      467.20     22.15 o 
  -5   8  15       51.02       41.66     12.24 o 
  -4   8  15       20.73       19.29     11.88 o 
  -3   8  15       42.08       48.28     11.44 o 
  -2   8  15      120.47      118.61     18.13 o 
  -1   8  15      111.43      119.96     21.77 o 
   0   8  15        5.20        7.81      9.86 o 
 -16   0  16       17.53        4.92     29.32 o 
 -15   0  16       41.50        0.19     25.16 o 
 -14   0  16        4.19      -32.06     21.37 o 
 -13   0  16      110.92       61.11     28.38 o 
 -12   0  16      248.73      260.78     37.28 o 
 -11   0  16      193.10      123.47     43.81 o 
 -10   0  16     1065.60      950.04     89.61 o 
  -9   0  16      585.06      583.30     46.97 o 
  -8   0  16       35.55       25.99      9.39 o 
  -7   0  16       25.87       48.38     23.14 o 
  -6   0  16    22450.88    19911.22    827.60 o 
  -5   0  16    65406.48    64920.78   5347.75 o 
  -4   0  16     5346.33     5532.88    249.07 o 
  -3   0  16      188.20      192.87     19.72 o 
  -2   0  16     5427.96     5310.40    411.11 o 
  -1   0  16     4774.27     4547.10    199.50 o 
   0   0  16     4644.34     4185.34    121.74 o 
   1   0  16       15.15       21.00     15.51 o 
   2   0  16        6.83       -1.32     13.24 o 
   3   0  16      110.19       81.06     11.15 o 
   4   0  16     3226.60     3007.84    132.16 o 
   5   0  16      225.22      225.97     21.86 o 
   6   0  16      115.95      126.08     18.37 o 
   7   0  16     1613.91     1522.38     94.00 o 
   8   0  16      145.33      130.06     21.47 o 
   9   0  16     3786.08     3826.02    107.75 o 
  10   0  16       26.55        8.70     25.16 o 
 -16   1  16      419.75      414.70     38.61 o 
 -15   1  16      315.95      330.79     33.52 o 
 -14   1  16      741.75      732.44     36.11 o 
 -13   1  16       47.31       29.29     15.46 o 
 -12   1  16       12.97       10.00     11.36 o 
 -11   1  16      202.87      197.86     18.10 o 
 -10   1  16      389.64      410.46     18.76 o 
  -9   1  16      360.08      343.00     16.02 o 
  -8   1  16      241.99      195.04      9.66 o 
  -7   1  16      279.48      289.97     11.31 o 
  -6   1  16      514.08      458.02     19.28 o 
  -5   1  16       93.64      105.41     15.33 o 
  -4   1  16     7159.54     6672.16    285.73 o 
  -3   1  16     1193.53     1179.62     58.60 o 
  -2   1  16      520.25      525.97     20.01 o 
  -1   1  16      227.50      222.27     18.00 o 
   0   1  16     4803.17     4712.31    105.84 o 
   1   1  16     2409.55     2276.12     76.08 o 
   2   1  16     8009.06     7203.61    380.73 o 
   3   1  16       22.28       26.46      6.15 o 
   4   1  16      437.65      413.34     15.05 o 
   5   1  16     1298.77     1284.24     37.95 o 
   6   1  16      419.09      485.44     18.65 o 
   7   1  16       85.73       88.84     11.39 o 
   8   1  16        8.89        8.28      8.90 o 
   9   1  16     1159.38     1169.75     38.21 o 
  10   1  16     1794.29     1753.72     78.63 o 
 -16   2  16     1254.37     1377.73     50.07 o 
 -15   2  16      266.45      259.55     24.52 o 
 -14   2  16     1052.08     1054.68     42.01 o 
 -13   2  16      316.55      340.16     67.55 o 
 -12   2  16      364.78      373.69     26.76 o 
 -11   2  16       24.23       27.91     12.04 o 
 -10   2  16       27.44       30.71      8.95 o 
  -9   2  16       76.99       84.52     12.27 o 
  -8   2  16     2690.70     2666.18    105.51 o 
  -7   2  16     1469.21     1540.12     71.27 o 
  -6   2  16     1512.53     1431.06     73.81 o 
  -5   2  16      290.76      285.99     12.53 o 
  -4   2  16       22.27       16.31      6.40 o 
  -3   2  16      547.20      516.76     20.13 o 
  -2   2  16     1646.26     1525.38     32.95 o 
  -1   2  16     4085.77     3886.32     52.43 o 
   0   2  16     3886.85     3705.28     50.81 o 
   1   2  16      197.13      193.23     14.77 o 
   2   2  16       31.49       42.45      8.75 o 
   3   2  16     1142.05     1070.54     41.41 o 
   4   2  16     1044.10     1020.32     28.55 o 
   5   2  16       76.12       86.82      9.88 o 
   6   2  16       54.60       64.50      9.79 o 
   7   2  16     1555.96     1534.95     32.08 o 
   8   2  16      112.64      105.60     15.91 o 
   9   2  16       28.57       27.23     14.10 o 
 -15   3  16       11.12       11.46     14.52 o 
 -14   3  16      168.83      158.17     21.51 o 
 -13   3  16     1012.62     1031.24     43.22 o 
 -12   3  16       21.75       26.20     13.66 o 
 -11   3  16       31.65       41.42     11.75 o 
 -10   3  16        4.51       12.18      8.71 o 
  -9   3  16      214.16      199.63     15.29 o 
  -8   3  16      155.70      147.87     11.73 o 
  -7   3  16       81.90       79.29      8.70 o 
  -6   3  16      144.16      124.07     10.60 o 
  -5   3  16        3.33       13.49      6.17 o 
  -4   3  16      123.89      122.06     14.49 o 
  -3   3  16      165.80      153.53     11.26 o 
  -2   3  16      126.97       99.60     11.41 o 
  -1   3  16     1009.91      903.14     26.99 o 
   0   3  16      154.49      174.42     17.47 o 
   1   3  16       97.45       93.78      9.35 o 
   2   3  16       14.26       46.48     17.97 o 
   3   3  16      178.09      173.08     10.71 o 
   4   3  16      141.20      150.84     10.97 o 
   5   3  16      530.05      596.85     20.99 o 
   6   3  16       31.09       32.80      8.79 o 
   7   3  16       53.47       55.52     13.58 o 
   8   3  16        4.74        9.91     15.41 o 
   9   3  16       61.29       49.74     15.63 o 
 -14   4  16      135.85      137.18     21.34 o 
 -13   4  16      522.67      581.56     45.37 o 
 -12   4  16      307.61      305.85     25.14 o 
 -11   4  16     1124.03     1135.28     59.45 o 
 -10   4  16       70.82       46.93     13.78 o 
  -9   4  16        5.78       -4.65      9.16 o 
  -8   4  16      206.30      208.09     18.52 o 
  -7   4  16      674.98      645.05     48.91 o 
  -6   4  16        9.92       10.08      7.34 o 
  -5   4  16        4.10        8.12      6.42 o 
  -4   4  16      932.95      872.71     24.02 o 
  -3   4  16       11.47       14.84      6.72 o 
  -2   4  16       40.83       30.34      8.95 o 
  -1   4  16      333.84      296.56     13.55 o 
   0   4  16     3266.23     3041.74     71.89 o 
   1   4  16     5898.62     5504.81    239.79 o 
   2   4  16      399.41      403.96     19.57 o 
   3   4  16      113.47      118.61     10.14 o 
   4   4  16       18.34       21.87      7.59 o 
   5   4  16      175.21      160.58     12.16 o 
   6   4  16      140.56      142.09     13.97 o 
   7   4  16       34.69       33.24     12.63 o 
   8   4  16       11.10        7.68     13.07 o 
 -13   5  16        1.77        1.61     12.90 o 
 -12   5  16      235.52      261.02     24.25 o 
 -11   5  16      239.95      243.97     22.83 o 
 -10   5  16      334.85      310.64     24.35 o 
  -9   5  16      367.42      347.55     25.18 o 
  -8   5  16      260.32      262.51     22.23 o 
  -7   5  16      693.11      715.70     32.22 o 
  -6   5  16       79.18       89.65     13.35 o 
  -5   5  16       89.73       88.51     12.42 o 
  -4   5  16     1911.92     1917.21     40.87 o 
  -3   5  16     2051.69     1991.51     52.82 o 
  -2   5  16      689.11      683.29     18.66 o 
  -1   5  16        4.37        0.01      5.85 o 
   0   5  16       23.05        2.59      6.42 o 
   1   5  16     1549.45     1457.02     71.48 o 
   2   5  16     3690.36     3543.99    196.07 o 
   3   5  16      430.21      458.13     16.46 o 
   4   5  16       75.01       87.88     10.37 o 
   5   5  16      103.00      103.07     11.75 o 
   6   5  16      401.91      450.98     25.03 o 
   7   5  16      937.54     1011.43     36.50 o 
 -11   6  16      238.25      232.03     24.09 o 
 -10   6  16      316.74      367.14     41.80 o 
  -9   6  16      240.48      216.64     22.08 o 
  -8   6  16      237.95      237.43     22.98 o 
  -7   6  16       92.44       91.91     18.21 o 
  -6   6  16     4560.83     4837.97    103.55 o 
  -5   6  16     6354.32     6691.90    143.84 o 
  -4   6  16     1338.23     1402.02     57.31 o 
  -3   6  16      350.16      324.51     22.21 o 
  -2   6  16     1764.62     1689.63     60.51 o 
  -1   6  16     1725.86     1608.24     87.97 o 
   0   6  16      533.96      509.87     28.18 o 
   1   6  16      118.21      119.30     19.42 o 
   2   6  16      195.83      147.02     16.44 o 
   3   6  16      155.15      143.44     12.56 o 
   4   6  16       67.80       45.07     11.03 o 
   5   6  16       60.57       56.61     14.49 o 
  -9   7  16       41.79       35.20     15.53 o 
  -8   7  16      131.01      127.25     20.33 o 
  -7   7  16      174.41      167.14     21.92 o 
  -6   7  16        1.30       14.03     14.04 o 
  -5   7  16       10.35       22.20      7.61 o 
  -4   7  16      363.75      352.60     18.55 o 
  -3   7  16       11.83       16.33      8.48 o 
  -2   7  16       66.76       68.74     11.55 o 
  -1   7  16      109.51      102.31     13.50 o 
   0   7  16      885.81      838.65     39.43 o 
   1   7  16      318.97      304.03     22.15 o 
   2   7  16      223.25      206.07     20.05 o 
   3   7  16        3.25        0.10      8.61 o 
 -16   1  17      241.55      240.41     33.20 o 
 -15   1  17       85.12       79.27     22.32 o 
 -14   1  17      181.44      165.29     20.82 o 
 -13   1  17     2258.64     2455.02     79.68 o 
 -12   1  17       85.07       74.05     16.32 o 
 -11   1  17      820.79      830.40     45.95 o 
 -10   1  17      471.42      473.72     33.97 o 
  -9   1  17      404.28      392.69     14.82 o 
  -8   1  17      296.41      272.86     11.77 o 
  -7   1  17     4131.07     3779.71    210.23 o 
  -6   1  17     4094.86     3684.49    165.26 o 
  -5   1  17     1625.70     1589.09     57.94 o 
  -4   1  17     3201.71     2941.45    173.26 o 
  -3   1  17       37.01       40.30      8.58 o 
  -2   1  17     1494.65     1416.41     70.73 o 
  -1   1  17       81.39       73.15     17.32 o 
   0   1  17       82.36       83.38     11.26 o 
   1   1  17     3581.88     3556.77     89.40 o 
   2   1  17      426.70      445.16     24.70 o 
   3   1  17     1481.04     1338.15     67.51 o 
   4   1  17        5.93       22.24      6.92 o 
   5   1  17     2997.50     3038.83     52.45 o 
   6   1  17     4054.15     4070.12    112.77 o 
   7   1  17       24.10       22.23      9.28 o 
   8   1  17      626.95      657.17     25.76 o 
   9   1  17      649.22      635.85     30.16 o 
 -15   2  17      254.90      256.79     25.01 o 
 -14   2  17        6.86        3.17     14.30 o 
 -13   2  17      324.68      320.16     26.53 o 
 -12   2  17     3805.21     4030.71    160.07 o 
 -11   2  17     3705.01     3824.05    159.97 o 
 -10   2  17        0.78        1.56      7.55 o 
  -9   2  17      259.62      227.29     13.76 o 
  -8   2  17      175.16      145.40      9.49 o 
  -7   2  17      428.62      436.73     24.41 o 
  -6   2  17      670.48      662.53     43.69 o 
  -5   2  17      978.10      862.80     51.30 o 
  -4   2  17        7.16        6.87      6.23 o 
  -3   2  17      408.79      378.60     18.12 o 
  -2   2  17       58.30       41.78      8.74 o 
  -1   2  17     1193.35     1155.36     35.22 o 
   0   2  17       55.49       56.25     10.71 o 
   1   2  17      163.40      166.54     14.66 o 
   2   2  17     5310.43     4968.18    155.19 o 
   3   2  17        0.14        6.99      7.10 o 
   4   2  17      965.34      904.79     37.97 o 
   5   2  17      732.94      736.83     20.71 o 
   6   2  17       26.30       31.69      8.86 o 
   7   2  17      335.97      339.25     17.42 o 
   8   2  17      526.83      593.40     27.99 o 
   9   2  17      915.55      893.55     34.87 o 
 -15   3  17      550.33      581.04     34.99 o 
 -14   3  17        4.99       24.65     14.80 o 
 -13   3  17      374.72      419.64     38.06 o 
 -12   3  17       11.57       -4.23     11.38 o 
 -11   3  17      216.72      192.94     17.38 o 
 -10   3  17      439.80      470.06     22.53 o 
  -9   3  17     1628.42     1571.94     69.90 o 
  -8   3  17      516.00      400.72     68.87 o 
  -7   3  17       69.27       68.04      9.33 o 
  -6   3  17     2322.21     2235.00    104.13 o 
  -5   3  17     2505.72     2364.75     75.82 o 
  -4   3  17      407.69      380.31     17.49 o 
  -3   3  17        5.01       33.23     32.58 o 
  -2   3  17     1077.08     1075.44     29.93 o 
  -1   3  17     1984.79     2021.27     43.33 o 
   0   3  17     2433.06     2481.31     64.46 o 
   1   3  17       14.78       20.68      6.57 o 
   2   3  17     2374.38     2132.07     51.60 o 
   3   3  17     7401.42     7012.88    426.40 o 
   4   3  17     1688.15     1673.17     31.94 o 
   5   3  17       11.87       14.91      7.69 o 
   6   3  17      208.55      217.00     14.34 o 
   7   3  17      373.45      336.27     21.80 o 
   8   3  17       51.54       40.22     13.95 o 
 -14   4  17      116.87      155.46     22.66 o 
 -13   4  17      400.26      491.05     37.78 o 
 -12   4  17     1308.60     1378.32     45.72 o 
 -11   4  17     2567.61     2629.19    145.93 o 
 -10   4  17       17.10       14.65     12.73 o 
  -9   4  17      754.82      712.93     31.85 o 
  -8   4  17      497.42      489.02     44.68 o 
  -7   4  17      997.37      967.88     68.61 o 
  -6   4  17      691.01      709.50     33.46 o 
  -5   4  17        3.55       96.96     42.99 o 
  -4   4  17      422.78      404.81     17.84 o 
  -3   4  17      721.82      699.40     25.79 o 
  -2   4  17     1194.56     1143.39     66.86 o 
  -1   4  17       17.00       25.67      9.05 o 
   0   4  17      836.41      821.48     23.00 o 
   1   4  17     2775.64     2685.50    105.21 o 
   2   4  17     2523.29     2471.64    114.49 o 
   3   4  17        9.20        7.41      9.19 o 
   4   4  17      159.20      160.64     11.89 o 
   5   4  17      162.75      174.65     12.92 o 
   6   4  17       51.77       23.66     10.26 o 
   7   4  17      526.88      549.70     27.21 o 
 -13   5  17      387.13      401.90     29.43 o 
 -12   5  17       10.77        3.34     13.28 o 
 -11   5  17       18.94       26.16     14.42 o 
 -10   5  17      297.23      292.48     24.12 o 
  -9   5  17      180.21      160.64     19.60 o 
  -8   5  17      621.58      585.71     31.46 o 
  -7   5  17     1716.42     1706.68     54.70 o 
  -6   5  17     3788.73     3929.91    145.71 o 
  -5   5  17       39.77       48.68     11.58 o 
  -4   5  17      480.93      495.68     23.61 o 
  -3   5  17      529.71      568.60     26.07 o 
  -2   5  17      482.54      456.69     26.01 o 
  -1   5  17        4.49        2.26      5.75 o 
   0   5  17        0.25       15.00     12.21 o 
   1   5  17        0.63       -0.01     12.09 o 
   2   5  17       32.36       36.88     10.15 o 
   3   5  17      256.98      293.40     16.36 o 
   4   5  17       88.22       83.43     10.03 o 
   5   5  17     1311.70     1399.13     43.97 o 
   6   5  17     1939.48     2075.14     68.03 o 
 -11   6  17        3.64      -14.26     12.20 o 
 -10   6  17      324.59      367.63     28.09 o 
  -9   6  17       40.66       61.75     16.63 o 
  -8   6  17       54.88       47.96     14.59 o 
  -7   6  17       54.41       94.15     18.11 o 
  -6   6  17     2157.40     2358.61    141.61 o 
  -5   6  17     1037.34     1211.59     68.54 o 
  -4   6  17      211.01      242.20     20.09 o 
  -3   6  17       92.56       96.68     14.73 o 
  -2   6  17       30.59       37.44      8.88 o 
  -1   6  17      831.34      852.29     33.44 o 
   0   6  17      262.75      234.18     16.58 o 
   1   6  17        5.40        4.87      9.41 o 
   2   6  17      197.21      194.49     23.51 o 
   3   6  17        0.11       -8.71      9.77 o 
   4   6  17      254.21      294.55     21.85 o 
  -8   7  17       91.78      102.01     19.25 o 
  -7   7  17       59.09       22.05     14.16 o 
  -6   7  17       29.98       34.23     14.94 o 
  -5   7  17      418.01      472.89     31.63 o 
  -4   7  17       10.27       28.17     11.99 o 
  -3   7  17      762.56      813.38     31.87 o 
  -2   7  17      253.42      285.74     18.35 o 
  -1   7  17        1.44       -1.79      8.62 o 
   0   7  17      996.08      957.63     49.20 o 
   1   7  17      375.59      366.70     49.49 o 
 -15   0  18      920.74      970.90     72.37 o 
 -14   0  18      261.24      203.62     39.93 o 
 -13   0  18     2522.83     2583.34    108.87 o 
 -12   0  18     1036.62      919.54     65.38 o 
 -11   0  18     1305.88     1326.83     72.44 o 
 -10   0  18     1886.22     1608.19    160.62 o 
  -9   0  18      230.82      154.98     34.97 o 
  -8   0  18      729.58      624.16     52.18 o 
  -7   0  18      143.51      114.23     21.36 o 
  -6   0  18      617.52      536.71     30.12 o 
  -5   0  18    21779.04    21178.66   1989.25 o 
  -4   0  18     6768.67     6676.61    472.15 o 
  -3   0  18     1057.41     1008.39     40.08 o 
  -2   0  18     1562.43     1617.62    155.65 o 
  -1   0  18      605.41      687.41     34.32 o 
   0   0  18      755.15      836.63     38.93 o 
   1   0  18       68.43       73.38     21.76 o 
   2   0  18     2875.81     2581.55     94.37 o 
   3   0  18      934.50      924.21     59.50 o 
   4   0  18      967.91      977.57     32.31 o 
   5   0  18      133.41      148.89     26.02 o 
   6   0  18      796.03      774.58     34.52 o 
   7   0  18      121.12      123.79     19.91 o 
   8   0  18       44.32       73.17     15.59 o 
 -15   1  18        7.91       23.97     20.00 o 
 -14   1  18      450.78      519.71     39.15 o 
 -13   1  18     2837.67     3054.92     65.31 o 
 -12   1  18     4930.64     5367.11    155.71 o 
 -11   1  18      845.60      922.61     35.23 o 
 -10   1  18      162.01      145.58     11.87 o 
  -9   1  18       47.35       46.32      6.75 o 
  -8   1  18     3932.01     3702.05    196.88 o 
  -7   1  18       15.61       20.08      6.80 o 
  -6   1  18    10480.51     9655.46    526.64 o 
  -5   1  18       88.61      115.37     11.17 o 
  -4   1  18     1871.23     1882.11     80.90 o 
  -3   1  18     4035.29     3784.35    163.82 o 
  -2   1  18        3.17       11.12      7.84 o 
  -1   1  18     3965.99     3770.75    131.76 o 
   0   1  18      136.02      131.05     15.38 o 
   1   1  18      393.50      443.02     24.72 o 
   2   1  18       10.46       -7.71      9.91 o 
   3   1  18       18.29       42.17     10.45 o 
   4   1  18      501.20      498.35     15.38 o 
   5   1  18       78.09       84.28      9.76 o 
   6   1  18      315.66      328.14     16.32 o 
   7   1  18      848.25      834.47     24.55 o 
   8   1  18      703.22      769.08     31.05 o 
 -15   2  18      139.54      149.34     27.72 o 
 -14   2  18       31.14       38.49     15.23 o 
 -13   2  18      449.04      462.31     30.25 o 
 -12   2  18     1030.62     1123.19     46.27 o 
 -11   2  18     1099.61     1114.46     48.82 o 
 -10   2  18      919.59      956.89     43.00 o 
  -9   2  18      117.21      117.86     11.30 o 
  -8   2  18        1.17        9.41      7.08 o 
  -7   2  18     1609.72     1556.86     67.43 o 
  -6   2  18      665.59      623.41     35.95 o 
  -5   2  18      254.18      228.35     18.85 o 
  -4   2  18      781.76      716.01     24.55 o 
  -3   2  18      180.66      163.87     13.80 o 
  -2   2  18      151.00      127.15     12.81 o 
  -1   2  18     1140.71     1204.54     42.12 o 
   0   2  18      573.50      587.05     23.61 o 
   1   2  18       87.51      122.18     16.11 o 
   2   2  18     1363.36     1354.04     41.09 o 
   3   2  18      350.56      337.43     18.66 o 
   4   2  18      690.28      598.58     27.19 o 
   5   2  18      343.87      368.83     15.79 o 
   6   2  18      164.02      171.42     13.07 o 
   7   2  18      229.68      207.27     14.75 o 
   8   2  18       50.01       62.75     14.69 o 
 -14   3  18       15.48       15.74     13.53 o 
 -13   3  18       39.16       47.00     15.75 o 
 -12   3  18        2.47      -14.42      9.61 o 
 -11   3  18       29.73        8.30     10.73 o 
 -10   3  18      380.23      402.17     21.84 o 
  -9   3  18      379.80      397.48     21.12 o 
  -8   3  18      236.36      213.29     12.53 o 
  -7   3  18       97.41      113.77     10.91 o 
  -6   3  18      392.15      400.21     24.78 o 
  -5   3  18        5.69        5.76      6.21 o 
  -4   3  18      218.95      233.13     18.66 o 
  -3   3  18      215.74      205.89     15.44 o 
  -2   3  18      533.89      516.60     22.47 o 
  -1   3  18        5.01        9.18      8.90 o 
   0   3  18        1.46        3.60      8.95 o 
   1   3  18        1.30       22.89     12.80 o 
   2   3  18       63.64       91.92     11.50 o 
   3   3  18       40.88       62.29     11.12 o 
   4   3  18      651.30      671.78     17.79 o 
   5   3  18        0.65       21.90      8.90 o 
   6   3  18        1.80       -2.98      7.87 o 
   7   3  18      199.65      170.70     17.34 o 
 -13   4  18       14.74        9.60     16.47 o 
 -12   4  18      184.51      196.67     21.68 o 
 -11   4  18     1971.53     1950.57    116.29 o 
 -10   4  18       30.80       30.33     13.61 o 
  -9   4  18     1015.71      985.11     37.28 o 
  -8   4  18        3.93        3.09     10.62 o 
  -7   4  18        3.50        7.54      8.88 o 
  -6   4  18     1643.17     1750.68     75.76 o 
  -5   4  18       17.10       39.75      8.70 o 
  -4   4  18      278.14      299.31     18.56 o 
  -3   4  18        7.60        2.96      7.85 o 
  -2   4  18      401.98      473.88     48.90 o 
  -1   4  18      621.84      589.07     24.83 o 
   0   4  18       39.23       24.81     10.80 o 
   1   4  18      152.67      140.56     12.08 o 
   2   4  18       86.06      109.81     12.50 o 
   3   4  18     2526.68     2425.02    145.77 o 
   4   4  18       18.26       38.68      7.40 o 
   5   4  18      795.05      859.82     22.95 o 
   6   4  18      280.92      299.26     20.63 o 
 -12   5  18     1180.41     1234.86     60.32 o 
 -11   5  18     1011.11     1050.91     44.06 o 
 -10   5  18       66.94       99.13     18.12 o 
  -9   5  18      271.21      291.03     23.83 o 
  -8   5  18      855.33      923.32     61.88 o 
  -7   5  18     3496.74     3701.78    205.63 o 
  -6   5  18     1884.90     1966.87     64.14 o 
  -5   5  18      221.17      236.24     27.91 o 
  -4   5  18      154.94      180.46     26.14 o 
  -3   5  18      358.85      372.80     24.88 o 
  -2   5  18      287.87      319.72     20.77 o 
  -1   5  18       97.74      104.75     14.61 o 
   0   5  18      233.89      235.64     17.00 o 
   1   5  18       18.39       29.72      9.00 o 
   2   5  18        9.81        4.39      8.04 o 
   3   5  18       62.13       53.89     11.30 o 
   4   5  18        1.13       -5.76      8.94 o 
   5   5  18      168.17      176.41     13.75 o 
 -10   6  18      577.97      567.59     37.89 o 
  -9   6  18      707.49      727.05     36.37 o 
  -8   6  18      150.86      146.38     20.18 o 
  -7   6  18      157.97      146.46     19.99 o 
  -6   6  18      405.15      436.57     36.92 o 
  -5   6  18     2242.89     2488.61    107.94 o 
  -4   6  18      694.09      768.62     39.50 o 
  -3   6  18        3.51        5.65     11.19 o 
  -2   6  18       98.02       88.12     16.90 o 
  -1   6  18       98.76       85.86     10.84 o 
   0   6  18      377.94      404.72     21.59 o 
   1   6  18       26.88       32.28     11.09 o 
   2   6  18      144.93      134.04     16.30 o 
   3   6  18      123.53      114.08     16.55 o 
  -7   7  18       93.39      108.71     19.80 o 
  -6   7  18       87.68       85.90     22.20 o 
  -5   7  18       11.53       12.37     11.77 o 
  -4   7  18        4.59        2.19     10.35 o 
  -3   7  18      125.90      126.64     19.95 o 
  -2   7  18      214.83      196.94     14.70 o 
  -1   7  18       88.39      112.09     16.55 o 
   0   7  18      239.51      238.44     19.67 o 
 -15   1  19      226.27      266.29     45.22 o 
 -14   1  19        1.52       19.31     17.56 o 
 -13   1  19     2062.98     2157.95     70.60 o 
 -12   1  19     3315.13     3679.65    120.10 o 
 -11   1  19      176.51      192.97     21.58 o 
 -10   1  19      910.04      891.88     71.38 o 
  -9   1  19       58.43       56.33      9.10 o 
  -8   1  19      537.91      509.44     28.71 o 
  -7   1  19      170.19      155.68     21.62 o 
  -6   1  19       18.55       30.58      8.32 o 
  -5   1  19      130.64      162.82     26.57 o 
  -4   1  19     4906.77     4684.68    233.92 o 
  -3   1  19     1524.34     1454.47     68.07 o 
  -2   1  19       14.84        5.25      8.18 o 
  -1   1  19      400.21      389.80     24.59 o 
   0   1  19     3220.33     3077.67     83.31 o 
   1   1  19     1729.60     1687.46     45.58 o 
   2   1  19       91.95       95.14     15.66 o 
   3   1  19      373.28      396.22     25.81 o 
   4   1  19      222.06      201.26     13.95 o 
   5   1  19      141.81      137.13     10.96 o 
   6   1  19       33.14       35.85      9.12 o 
   7   1  19       42.33       32.73     10.01 o 
 -14   2  19        3.74       -6.02     13.20 o 
 -13   2  19      290.60      287.24     24.54 o 
 -12   2  19     1815.38     1991.40     53.22 o 
 -11   2  19      373.38      340.49     31.12 o 
 -10   2  19        9.85        1.33      7.58 o 
  -9   2  19       18.07       21.25      8.95 o 
  -8   2  19      146.24      136.76      9.87 o 
  -7   2  19        2.78        0.01      5.60 o 
  -6   2  19        0.31        5.75      9.34 o 
  -5   2  19     4702.35     4406.28    255.77 o 
  -4   2  19     3258.45     3122.66    106.75 o 
  -3   2  19     2346.09     2239.32     79.15 o 
  -2   2  19      227.20      203.00     18.34 o 
  -1   2  19        0.82      -10.56      7.04 o 
   0   2  19     1668.16     1707.49     45.76 o 
   1   2  19     2200.45     2302.65     53.76 o 
   2   2  19     1564.41     1622.57     67.28 o 
   3   2  19      291.14      287.99     14.70 o 
   4   2  19      677.29      622.35     33.26 o 
   5   2  19      368.54      342.50     14.87 o 
   6   2  19      111.20      127.08     13.31 o 
   7   2  19      168.33      164.41     14.02 o 
 -14   3  19     1730.56     1873.18     56.46 o 
 -13   3  19      315.41      334.00     26.54 o 
 -12   3  19      135.60      136.84     17.08 o 
 -11   3  19       24.44       23.67     11.00 o 
 -10   3  19        4.21       10.16      9.86 o 
  -9   3  19     1055.55     1029.05     53.62 o 
  -8   3  19       98.98       92.12     10.04 o 
  -7   3  19        9.88       11.77      7.02 o 
  -6   3  19       57.42       70.53     10.18 o 
  -5   3  19      370.78      362.66     23.58 o 
  -4   3  19       30.45       48.35     10.53 o 
  -3   3  19      583.23      586.62     24.13 o 
  -2   3  19      840.76      815.95     28.31 o 
  -1   3  19      590.83      544.11     27.48 o 
   0   3  19        1.42       16.74     13.98 o 
   1   3  19       43.94       56.61     13.68 o 
   2   3  19    11465.52    11607.71    207.67 o 
   3   3  19     5589.28     5346.35    188.24 o 
   4   3  19     2120.04     2060.98    106.09 o 
   5   3  19      118.93      119.85     10.44 o 
   6   3  19        5.20        4.70      8.33 o 
 -13   4  19       25.33       18.85     27.05 o 
 -12   4  19      536.82      608.86     43.78 o 
 -11   4  19      209.59      208.25     21.93 o 
 -10   4  19      125.29      120.48     18.03 o 
  -9   4  19        1.88        4.66     11.07 o 
  -8   4  19      852.38      881.41     54.77 o 
  -7   4  19      125.57      133.63     15.76 o 
  -6   4  19       41.58       65.19     11.74 o 
  -5   4  19     3442.93     3377.09    135.86 o 
  -4   4  19       37.79       37.82     10.41 o 
  -3   4  19      660.52      659.17     26.56 o 
  -2   4  19      147.25      161.79     15.79 o 
  -1   4  19        7.29       13.94      9.45 o 
   0   4  19     1898.25     1856.82     61.75 o 
   1   4  19       22.12       33.09     12.88 o 
   2   4  19     1370.57     1315.39     62.47 o 
   3   4  19        4.35        9.74      8.71 o 
   4   4  19      164.60      173.22     15.39 o 
   5   4  19        4.71       16.41      7.83 o 
 -11   5  19      265.80      285.23     31.15 o 
 -10   5  19      896.95      984.88     41.04 o 
  -9   5  19       20.92       15.84     13.64 o 
  -8   5  19       65.72       45.81     14.83 o 
  -7   5  19      328.93      336.20     25.64 o 
  -6   5  19      560.37      602.27     37.00 o 
  -5   5  19       97.97      133.42     19.90 o 
  -4   5  19     2156.16     2063.42     54.13 o 
  -3   5  19       14.42        6.45     13.41 o 
  -2   5  19       30.40       22.37     10.51 o 
  -1   5  19      217.13      208.29     18.33 o 
   0   5  19     1437.24     1418.54     46.40 o 
   1   5  19      271.70      246.23     15.29 o 
   2   5  19       42.43       45.75     10.32 o 
   3   5  19       14.85       20.95      9.62 o 
   4   5  19      734.06      820.06     29.09 o 
  -9   6  19       27.97       13.63     13.61 o 
  -8   6  19        0.04       -3.34     11.47 o 
  -7   6  19        3.79       -3.66     11.59 o 
  -6   6  19        5.86       -3.69     11.57 o 
  -5   6  19      331.26      363.61     23.37 o 
  -4   6  19       98.53      120.21     19.78 o 
  -3   6  19      382.97      402.65     29.52 o 
  -2   6  19      151.26      109.17     18.80 o 
  -1   6  19      212.93      216.14     22.59 o 
   0   6  19      290.19      282.25     25.09 o 
   1   6  19      370.37      375.88     21.67 o 
   2   6  19      234.80      223.34     20.00 o 
 -14   0  20       33.17       80.77     31.40 o 
 -13   0  20      456.37      532.70     60.58 o 
 -12   0  20     1758.12     2307.08    104.55 o 
 -11   0  20    10205.44    11552.74    207.87 o 
 -10   0  20     1356.01     1357.76    137.39 o 
  -9   0  20      389.65      366.28     47.16 o 
  -8   0  20      259.04      248.96     37.58 o 
  -7   0  20     2279.88     2049.80    216.62 o 
  -6   0  20      665.13      755.33     64.10 o 
  -5   0  20      785.02      764.01     63.48 o 
  -4   0  20        0.11       -0.09     11.03 o 
  -3   0  20       30.87       15.51     16.46 o 
  -2   0  20      114.46       91.03     17.98 o 
  -1   0  20     3457.09     3672.38    284.08 o 
   0   0  20      508.89      523.85     66.93 o 
   1   0  20      737.22      793.71     41.24 o 
   2   0  20     2625.06     2749.66    114.05 o 
   3   0  20     2841.50     3036.57    161.33 o 
   4   0  20      937.73      962.58     48.22 o 
   5   0  20     2106.70     2032.42    150.40 o 
   6   0  20      197.19      241.56     19.25 o 
   7   0  20     1917.87     2039.10    105.43 o 
 -14   1  20        1.45        3.17     16.24 o 
 -13   1  20      851.15      963.01     51.08 o 
 -12   1  20     1560.19     1661.19     63.35 o 
 -11   1  20       28.89       36.44     19.43 o 
 -10   1  20      953.04      936.56     68.64 o 
  -9   1  20      143.00      140.63     10.01 o 
  -8   1  20      250.83      280.02     16.10 o 
  -7   1  20       40.18       49.62      8.99 o 
  -6   1  20      642.97      633.38     23.03 o 
  -5   1  20     1150.39     1127.29     59.00 o 
  -4   1  20     3999.58     3938.41    188.94 o 
  -3   1  20     6235.75     5992.15    257.03 o 
  -2   1  20      215.28      212.92     19.04 o 
  -1   1  20       43.03       42.80     11.73 o 
   0   1  20      107.61      130.89     17.02 o 
   1   1  20      890.19      909.94     42.50 o 
   2   1  20     1547.63     1555.28     51.85 o 
   3   1  20      909.35      952.23     38.12 o 
   4   1  20      248.17      213.05     12.35 o 
   5   1  20      452.95      426.75     28.12 o 
   6   1  20      353.40      349.84     19.66 o 
 -14   2  20        7.99       18.35     14.62 o 
 -13   2  20       79.69       88.04     18.04 o 
 -12   2  20      222.90      226.26     27.18 o 
 -11   2  20       83.72       89.60     14.10 o 
 -10   2  20       19.92       14.15      8.56 o 
  -9   2  20     2132.99     2197.61    125.30 o 
  -8   2  20      176.17      170.64     12.30 o 
  -7   2  20       32.12       36.62      8.17 o 
  -6   2  20      222.74      208.93     14.44 o 
  -5   2  20     8226.86     7816.57    417.61 o 
  -4   2  20     2527.34     2469.66     89.02 o 
  -3   2  20      234.00      229.17     17.41 o 
  -2   2  20     1003.62     1012.38     36.29 o 
  -1   2  20      312.86      329.19     22.65 o 
   0   2  20        0.65       13.42      9.97 o 
   1   2  20      425.93      458.07     45.39 o 
   2   2  20     3273.63     3451.92     95.73 o 
   3   2  20      170.37      198.59     21.29 o 
   4   2  20        3.25       -1.36      7.92 o 
   5   2  20       14.71       10.71      9.31 o 
   6   2  20        8.33        7.93      7.83 o 
 -13   3  20       20.44       30.94     14.40 o 
 -12   3  20       15.07        5.66     11.78 o 
 -11   3  20       94.99       78.47     14.64 o 
 -10   3  20      227.65      194.83     17.45 o 
  -9   3  20      253.85      262.47     20.79 o 
  -8   3  20       13.70        6.09      6.95 o 
  -7   3  20      234.82      238.17     15.51 o 
  -6   3  20      261.96      229.32     17.74 o 
  -5   3  20       40.86       50.74     11.77 o 
  -4   3  20      108.16      111.01     14.13 o 
  -3   3  20      139.93      141.08     14.96 o 
  -2   3  20      275.96      220.82     17.69 o 
  -1   3  20        5.13        6.57     10.05 o 
   0   3  20      231.73      229.65     22.19 o 
   1   3  20      179.20      202.63     20.65 o 
   2   3  20      175.42      205.44     21.77 o 
   3   3  20      339.50      376.82     17.48 o 
   4   3  20        0.06       10.13      8.79 o 
   5   3  20       12.46       11.83      9.71 o 
 -12   4  20      155.83      160.32     32.41 o 
 -11   4  20       30.90       20.60     13.80 o 
 -10   4  20     1124.35     1186.44     65.34 o 
  -9   4  20      650.69      665.90     33.08 o 
  -8   4  20      391.67      369.41     35.63 o 
  -7   4  20      600.42      590.73     36.13 o 
  -6   4  20     1434.23     1410.14     39.39 o 
  -5   4  20     6905.30     6848.43    219.82 o 
  -4   4  20     1103.48     1114.95     35.59 o 
  -3   4  20        3.31        1.26      9.62 o 
  -2   4  20       80.74       65.20     12.79 o 
  -1   4  20      468.11      445.53     26.91 o 
   0   4  20      320.30      296.67     24.22 o 
   1   4  20      149.97      170.61     20.12 o 
   2   4  20      106.86      119.32     18.09 o 
   3   4  20        3.40        9.04      7.93 o 
   4   4  20      515.21      512.42     22.79 o 
 -10   5  20      282.22      311.41     33.12 o 
  -9   5  20      323.60      357.07     26.91 o 
  -8   5  20       76.26       82.52     16.74 o 
  -7   5  20      128.12      128.52     18.72 o 
  -6   5  20        8.98       19.08     12.78 o 
  -5   5  20     1011.86     1021.73     55.96 o 
  -4   5  20     1835.26     1891.21     53.17 o 
  -3   5  20      248.67      217.33     19.42 o 
  -2   5  20       69.58       59.29     13.02 o 
  -1   5  20       20.20       32.52     13.61 o 
   0   5  20     1550.20     1542.57     57.42 o 
   1   5  20     1103.43     1187.89     44.52 o 
   2   5  20      322.64      307.42     19.53 o 
   3   5  20      460.46      492.13     31.53 o 
  -8   6  20       34.99       34.74     14.80 o 
  -7   6  20      964.00     1020.37     60.91 o 
  -6   6  20      356.54      407.99     58.20 o 
  -5   6  20       66.64       60.50     16.69 o 
  -4   6  20       99.68      145.51     20.22 o 
  -3   6  20      519.37      578.62     32.90 o 
  -2   6  20       94.50      103.43     19.43 o 
  -1   6  20      136.86      155.20     21.41 o 
   0   6  20        1.63       13.18     15.66 o 
 -14   1  21      101.37      130.17     25.55 o 
 -13   1  21       32.77       41.37     20.13 o 
 -12   1  21     1967.05     2300.44     72.40 o 
 -11   1  21      353.65      386.66     27.16 o 
 -10   1  21       99.02       83.55     12.83 o 
  -9   1  21       14.50        8.55      6.42 o 
  -8   1  21     2118.35     1987.37    153.75 o 
  -7   1  21      264.33      281.70     19.63 o 
  -6   1  21      126.41      122.55     12.01 o 
  -5   1  21      641.06      654.72     39.01 o 
  -4   1  21       79.29       73.38     10.99 o 
  -3   1  21     1357.46     1327.49     59.24 o 
  -2   1  21      235.90      220.62     21.41 o 
  -1   1  21      465.56      467.55     26.58 o 
   0   1  21      922.79     1037.28     38.10 o 
   1   1  21       13.34       15.90     12.21 o 
   2   1  21     2019.21     2211.10     56.32 o 
   3   1  21      593.56      662.48     34.18 o 
   4   1  21      124.53      133.75     19.98 o 
   5   1  21      182.34      205.98     23.05 o 
 -13   2  21      492.72      568.59     32.88 o 
 -12   2  21      204.22      223.86     23.15 o 
 -11   2  21      549.63      549.27     27.52 o 
 -10   2  21       76.63       66.54     11.80 o 
  -9   2  21       57.51       60.22     12.03 o 
  -8   2  21      260.62      241.15     16.89 o 
  -7   2  21       12.08        3.98      7.27 o 
  -6   2  21      120.39      124.72     12.87 o 
  -5   2  21     2884.33     2680.76    120.12 o 
  -4   2  21     3013.11     2857.32     83.86 o 
  -3   2  21       43.01       53.65     13.94 o 
  -2   2  21        0.56        8.86      9.61 o 
  -1   2  21      128.43      115.73     16.31 o 
   0   2  21      733.32      814.57     41.72 o 
   1   2  21      467.14      532.30     30.11 o 
   2   2  21      489.17      531.84     30.88 o 
   3   2  21      645.25      677.47     34.54 o 
   4   2  21      419.83      434.71     29.46 o 
   5   2  21      335.16      355.04     18.52 o 
 -12   3  21       74.38       85.95     14.94 o 
 -11   3  21     1455.08     1479.35     92.04 o 
 -10   3  21     2343.29     2454.23    142.73 o 
  -9   3  21      144.38      150.78     16.60 o 
  -8   3  21        8.03        5.52      7.21 o 
  -7   3  21      205.53      170.01     16.45 o 
  -6   3  21     6995.88     6601.88    384.60 o 
  -5   3  21     2473.51     2397.17    126.33 o 
  -4   3  21      235.34      200.34     18.32 o 
  -3   3  21      357.74      357.35     21.85 o 
  -2   3  21      191.10      188.81     19.97 o 
  -1   3  21      470.63      498.18     28.36 o 
   0   3  21       13.86       17.44     11.89 o 
   1   3  21      120.27      112.52     21.53 o 
   2   3  21      213.41      205.18     25.50 o 
   3   3  21       67.47       94.67     26.33 o 
   4   3  21      130.66      141.17     13.11 o 
 -11   4  21      443.22      474.97     30.75 o 
 -10   4  21      229.13      267.92     30.20 o 
  -9   4  21      290.29      308.06     24.71 o 
  -8   4  21      203.56      233.05     31.61 o 
  -7   4  21      345.16      316.84     21.16 o 
  -6   4  21      546.69      539.54     28.18 o 
  -5   4  21     3610.77     3635.91    143.68 o 
  -4   4  21     2525.83     2541.25     74.81 o 
  -3   4  21      122.06       89.57     15.13 o 
  -2   4  21        0.06       -9.97      8.78 o 
  -1   4  21      160.76      146.77     19.39 o 
   0   4  21     1352.41     1335.02     95.35 o 
   1   4  21       13.88       17.86     13.11 o 
   2   4  21       35.48       26.92     13.26 o 
   3   4  21        6.50       15.72     13.67 o 
  -9   5  21      163.20      194.62     27.35 o 
  -8   5  21      565.49      614.13     50.04 o 
  -7   5  21      131.66      143.20     24.94 o 
  -6   5  21        6.45       11.04     11.96 o 
  -5   5  21        1.93       -1.37     11.22 o 
  -4   5  21       53.31       70.86     15.92 o 
  -3   5  21       10.71       -0.46      9.70 o 
  -2   5  21        2.00      -10.22      8.50 o 
  -1   5  21      210.01      243.52     23.81 o 
   0   5  21       23.58       40.10     14.80 o 
   1   5  21      305.11      358.85     28.04 o 
  -5   6  21        0.06       31.10     14.46 o 
  -4   6  21       30.60       42.35     21.26 o 
  -3   6  21      271.60      309.94     27.29 o 
 -13   0  22        0.96       -9.08     24.78 o 
 -12   0  22     2442.63     2786.34    112.82 o 
 -11   0  22     6010.11     6684.83    163.79 o 
 -10   0  22     2469.88     2264.83    252.57 o 
  -9   0  22      300.95      232.20     23.86 o 
  -8   0  22      591.19      524.96     74.89 o 
  -7   0  22      120.81      106.78     18.39 o 
  -6   0  22     1762.02     1532.55    166.15 o 
  -5   0  22       47.57       59.86     16.56 o 
  -4   0  22      144.96      128.04     20.73 o 
  -3   0  22     3147.92     3158.66    272.28 o 
  -2   0  22        7.40       20.73     13.26 o 
  -1   0  22      811.37      869.47     44.00 o 
   0   0  22       60.51       67.95     34.62 o 
   1   0  22      178.61      235.19     27.96 o 
   2   0  22     1789.50     2140.16    129.12 o 
   3   0  22     1103.94     1338.72    115.22 o 
   4   0  22        0.17        3.72     17.64 o 
   5   0  22      393.14      398.68     63.03 o 
 -13   1  22      830.43      971.37     70.18 o 
 -12   1  22     1809.87     1985.22     68.40 o 
 -11   1  22     1116.95     1328.56     56.36 o 
 -10   1  22      568.27      535.28     49.27 o 
  -9   1  22      638.47      506.39     46.47 o 
  -8   1  22      350.77      385.66     30.30 o 
  -7   1  22        1.54       11.65      7.69 o 
  -6   1  22      171.32      196.28     39.13 o 
  -5   1  22      248.26      276.08     23.35 o 
  -4   1  22        2.75       -0.14      8.45 o 
  -3   1  22       62.42       87.48     18.59 o 
  -2   1  22      116.68      135.15     15.64 o 
  -1   1  22      300.16      341.03     21.46 o 
   0   1  22      575.98      597.10     31.07 o 
   1   1  22      177.17      192.21     21.04 o 
   2   1  22      840.65      955.54     39.95 o 
   3   1  22     2606.38     2907.94     67.24 o 
   4   1  22     2038.70     2084.35     58.48 o 
 -13   2  22      376.16      427.10     37.66 o 
 -12   2  22      243.64      286.54     25.47 o 
 -11   2  22      131.15      130.04     14.55 o 
 -10   2  22        4.28        3.87      9.88 o 
  -9   2  22        3.11        2.53      8.69 o 
  -8   2  22     1306.18     1240.66     92.59 o 
  -7   2  22       60.87       78.92     13.18 o 
  -6   2  22      178.36      174.87     14.58 o 
  -5   2  22      618.51      666.87     54.26 o 
  -4   2  22      535.31      500.39     27.23 o 
  -3   2  22       13.66       10.66     11.45 o 
  -2   2  22      170.59      132.40     18.19 o 
  -1   2  22      212.56      208.24     21.18 o 
   0   2  22     1112.15     1077.77     40.70 o 
   1   2  22       54.52       58.96     15.66 o 
   2   2  22      243.41      210.49     22.44 o 
   3   2  22      143.01      156.28     21.69 o 
   4   2  22       62.23       65.68     18.06 o 
 -12   3  22        7.40        6.72     11.42 o 
 -11   3  22      175.17      154.32     17.80 o 
 -10   3  22      237.40      250.75     27.12 o 
  -9   3  22       62.47       54.32     14.26 o 
  -8   3  22       81.29       69.00     11.27 o 
  -7   3  22       39.62       31.83     10.42 o 
  -6   3  22      142.34      145.88     15.99 o 
  -5   3  22       78.62      107.56     16.30 o 
  -4   3  22       70.08       73.01     15.74 o 
  -3   3  22      431.96      420.75     24.88 o 
  -2   3  22      363.37      395.34     27.35 o 
  -1   3  22       56.13       66.19     15.31 o 
   0   3  22       78.91      103.30     17.85 o 
   1   3  22      138.67      154.09     20.47 o 
   2   3  22       52.78       72.39     17.27 o 
   3   3  22      251.28      242.10     24.31 o 
 -10   4  22      436.55      480.59     36.31 o 
  -9   4  22        5.70       14.81     12.52 o 
  -8   4  22       29.63       10.86     15.13 o 
  -7   4  22       92.76       99.01     14.50 o 
  -6   4  22       50.05       55.95     13.44 o 
  -5   4  22      416.26      436.11     25.43 o 
  -4   4  22       72.54       79.04     15.37 o 
  -3   4  22       33.65       36.94     17.83 o 
  -2   4  22      132.10      122.86     19.26 o 
  -1   4  22      315.91      298.10     25.11 o 
   0   4  22       76.25       77.68     17.04 o 
   1   4  22       34.93       58.42     16.39 o 
   2   4  22      128.16      134.68     20.80 o 
  -8   5  22        1.53        8.77     14.70 o 
  -7   5  22       54.98       62.86     21.12 o 
  -6   5  22      133.97      132.29     19.82 o 
  -5   5  22       44.63       51.27     15.20 o 
  -4   5  22       34.36       29.93     12.56 o 
  -3   5  22      115.06       96.55     15.76 o 
  -2   5  22      156.36      204.37     29.26 o 
  -1   5  22      129.73       96.70     19.10 o 
 -12   1  23      687.44      824.66     48.74 o 
 -11   1  23     1253.67     1371.03     81.70 o 
 -10   1  23      240.11      243.28     36.99 o 
  -9   1  23     1403.08     1196.19     64.59 o 
  -8   1  23       46.69       43.70     11.17 o 
  -7   1  23       14.07       23.00      8.70 o 
  -6   1  23      226.89      199.19     15.16 o 
  -5   1  23        4.59        3.43      8.14 o 
  -4   1  23        0.60       -6.40      8.90 o 
  -3   1  23       86.63       92.62     14.91 o 
  -2   1  23      380.63      353.13     22.33 o 
  -1   1  23      725.73      745.47     30.73 o 
   0   1  23      330.12      328.67     31.36 o 
   1   1  23      167.78      158.70     19.83 o 
   2   1  23      742.89      779.29     39.07 o 
   3   1  23     1129.62     1211.72     46.60 o 
 -12   2  23        1.01        5.02     19.48 o 
 -11   2  23      302.34      333.02     42.38 o 
 -10   2  23     1205.34     1184.81    156.36 o 
  -9   2  23      159.57      176.59     16.98 o 
  -8   2  23       84.53       85.89     13.85 o 
  -7   2  23      243.80      204.69     15.83 o 
  -6   2  23       97.03      104.74     13.19 o 
  -5   2  23     2804.35     2977.83    149.53 o 
  -4   2  23     1259.79     1197.90     43.33 o 
  -3   2  23      301.79      276.24     24.40 o 
  -2   2  23      499.64      449.13     34.39 o 
  -1   2  23        2.32        6.96     11.26 o 
   0   2  23      154.59      165.05     20.46 o 
   1   2  23       54.03       71.93     16.97 o 
   2   2  23       39.11       28.28     16.83 o 
   3   2  23      328.18      319.72     28.76 o 
 -11   3  23      540.13      606.12    104.67 o 
 -10   3  23        1.29       -1.73     15.23 o 
  -9   3  23       64.93       44.56     14.58 o 
  -8   3  23      659.50      670.07     40.76 o 
  -7   3  23     1164.48     1213.81     51.56 o 
  -6   3  23       31.40       19.88     11.15 o 
  -5   3  23        0.08       10.88     12.05 o 
  -4   3  23     3580.96     3538.44    154.91 o 
  -3   3  23    11127.97    10862.89    256.48 o 
  -2   3  23      336.35      343.19     26.72 o 
  -1   3  23       21.00       17.11     12.55 o 
   0   3  23      445.75      462.87     30.11 o 
   1   3  23     1315.43     1275.92     47.13 o 
   2   3  23     2357.86     2482.81     64.66 o 
  -9   4  23        5.46      -10.10     12.82 o 
  -8   4  23      424.57      441.40     36.89 o 
  -7   4  23      370.12      345.33     22.93 o 
  -6   4  23       40.25       48.67     13.30 o 
  -5   4  23     1866.04     1882.50     92.27 o 
  -4   4  23     1124.55     1080.01     49.48 o 
  -3   4  23      786.79      814.58     47.35 o 
  -2   4  23        0.78        2.18     12.81 o 
  -1   4  23       24.19        3.80     12.48 o 
   0   4  23        1.93       11.21     13.10 o 
 -10   0  24       20.87        0.02     12.94 o 
  -9   0  24      104.27      101.27     20.20 o 
  -8   0  24     1880.40     1779.22    101.81 o 
  -7   0  24      162.43      125.88     20.94 o 
  -6   0  24       16.84       14.06     12.77 o 
  -5   0  24       93.46       71.91     18.86 o 
  -4   0  24       18.19        8.04     14.82 o 
  -3   0  24      176.20      148.83     24.71 o 
  -2   0  24      721.10      667.10     78.22 o 
  -1   0  24       93.33      125.33     24.88 o 
   0   0  24     1256.33     1297.59     73.07 o 
   1   0  24      289.67      358.67     70.59 o 
   2   0  24     2371.57     2559.14     80.43 o 
 -10   1  24     2022.28     1708.15    114.16 o 
  -9   1  24     1163.08     1006.88     65.54 o 
  -8   1  24        3.37        7.51      8.97 o 
  -7   1  24      138.18      144.15     15.70 o 
  -6   1  24      104.94      106.05     13.02 o 
  -5   1  24     2492.04     2392.45    115.74 o 
  -4   1  24      127.46      152.97     18.30 o 
  -3   1  24       65.88       46.54     12.92 o 
  -2   1  24       36.22       19.68     11.59 o 
  -1   1  24      108.33      129.04     17.10 o 
   0   1  24      152.13      131.79     17.41 o 
   1   1  24       24.33       22.38     12.60 o 
   2   1  24       92.23       76.11     15.94 o 
 -10   2  24     1174.34     1094.25    108.74 o 
  -9   2  24      525.36      493.54     45.38 o 
  -8   2  24      728.22      707.41     38.89 o 
  -7   2  24        6.53       -0.55      7.91 o 
  -6   2  24       59.83       76.13     12.27 o 
  -5   2  24     2516.40     2582.40    116.10 o 
  -4   2  24     3567.51     3673.79    141.88 o 
  -3   2  24      363.95      369.13     28.54 o 
  -2   2  24       22.59       31.56     14.61 o 
  -1   2  24        9.54       10.85     12.74 o 
   0   2  24      965.25      984.52     41.61 o 
   1   2  24        0.88       -7.48     12.01 o 
  -9   3  24        0.03       11.13     12.21 o 
  -8   3  24        4.08        4.90      8.89 o 
  -7   3  24       67.15       66.79     12.59 o 
  -6   3  24      156.61      163.20     17.39 o 
  -5   3  24        2.62        2.55      9.92 o 
  -4   3  24      150.15      185.23     24.22 o 
  -3   3  24       95.20       75.09     18.27 o 
  -2   3  24      368.12      379.90     34.43 o 
  -1   3  24       36.20       26.02     13.87 o 
   0   3  24       41.54       30.60     14.54 o 
  -7   4  24       72.83       51.50     13.63 o 
  -6   4  24        0.31       -5.46     10.01 o 
  -5   4  24      181.16      170.01     18.69 o 
  -4   4  24     1537.63     1638.58     46.31 o 
  -3   4  24       51.96       72.74     17.86 o 
 -10   1  25      148.90      113.79     22.21 o 
  -9   1  25       16.71        6.94     10.02 o 
  -8   1  25       26.08       12.28     10.19 o 
  -7   1  25        0.64       -5.13      8.71 o 
  -6   1  25       92.55       90.55     14.55 o 
  -5   1  25      282.75      255.57     22.23 o 
  -4   1  25      205.19      217.82     20.23 o 
  -3   1  25      444.39      502.32     28.42 o 
  -2   1  25       22.32       20.87     12.07 o 
  -1   1  25      307.63      361.50     24.21 o 
   0   1  25       21.30       35.19     13.64 o 
  -9   2  25      275.20      258.03     29.37 o 
  -8   2  25       70.57       53.26     11.74 o 
  -7   2  25       67.63       65.25     12.31 o 
  -6   2  25      842.36      897.98     59.04 o 
  -5   2  25      830.07      816.06     32.55 o 
  -4   2  25     1619.54     1712.18     66.77 o 
  -3   2  25       51.62       44.64     14.61 o 
  -2   2  25      424.11      422.84     35.16 o 
  -1   2  25      128.22      140.58     20.84 o 
  -7   3  25       27.55       28.35     10.96 o 
  -6   3  25      100.44      129.35     15.25 o 
  -5   3  25       75.25       85.78     15.22 o 
  -4   3  25       84.61       87.24     17.92 o 
  -3   3  25      346.92      340.63     28.12 o 
  -8   0  26      162.76      197.69     26.75 o 
  -7   0  26     1683.16     1732.93    130.31 o 
  -6   0  26      132.99      177.42     53.64 o 
  -5   0  26      940.26     1026.03    132.23 o 
  -4   0  26     2373.41     2556.84    168.72 o 
  -3   0  26      672.57      783.00     55.48 o 
  -2   0  26       44.95       43.93     19.90 o 
  -7   1  26      193.34      178.88     20.26 o 
  -6   1  26       77.43       77.60     14.47 o 
  -5   1  26      188.28      199.13     19.66 o 
  -4   1  26        8.50       22.66     12.65 o 
  -3   1  26     2314.04     2562.44    112.58 o 
                                                 
